# Supplementary material for: 3-(3-Chloro­phenyl­sulfin­yl)-2,5,7-trimethyl-1-benzofuran
Source: Acta Crystallogr Sect E Struct Rep Online. 2012 Mar 3;68(Pt 4):o943. doi: 10.1107/S1600536812008537 (PMC3343924; doi:10.1107/S1600536812008537)
Supplement: Supplementary file 1 [file e-68-0o943-sup1.cif]

##############################################################################
#                                                                            #
# This CIF contains the data in a paper accepted for publication in          #
# Acta Crystallographica Section E. It conforms to the requirements of       #
# Notes for Authors for Acta Crystallographica Section E, and has been       #
# peer reviewed under the auspices of the IUCr Commission on Journals.       #
#                                                                            #
# Full details of the Crystallographic Information File format               #
# are given in the paper "The Crystallographic Information File (CIF):       #
# a New Standard Archive File for Crystallography" by S. R. Hall, F. H.      #
# Allen and I. D. Brown [Acta Cryst. (1991), A47, 655-685].                  #
#                                                                            #
# The current version of the core CIF dictionary is obtainable from          #
# ftp://ftp.iucr.org/pub/cif_core.dic.                                       #
#                                                                            #
# Software is freely available for graphical display of the structure(s)     #
# in this CIF. For information consult the CIF software page                 #
# http://www.iucr.org/resources/cif/software.                                #
#                                                                            #
# This file may be used for bona fide research purposes within the           #
# scientific community so long as proper attribution is given to the journal # 
# article from which it was obtained.                                        #
#                                                                            #
##############################################################################
data_global
_audit_creation_method     'form.cif (version 2.0)'
_journal_data_validation_number     ?
_journal_date_recd_electronic     2012-02-22
_journal_date_accepted     2012-02-26
_journal_name_full     'Acta Crystallographica, Section E'
_journal_year     2012
_journal_volume     68
_journal_issue      4
_journal_page_first     o943
_journal_page_last     o943
_journal_paper_category     QO
_journal_paper_doi     10.1107/S1600536812008537
_journal_coeditor_code     LR2053
_publ_contact_author_name     'Prof. Uk Lee'
_publ_contact_author_address
;
 Department of Chemistry, Pukyong National University, 599-1 Daeyeon 3-dong
 Nam-gu, Busan 608-737, Republic of Korea
;
_publ_contact_author_email     'uklee@pknu.ac.kr'
_publ_contact_author_fax     '+82-51-629-5583'
_publ_contact_author_phone     '+82-51-629-5596'
_publ_section_title
;
3-(3-Chlorophenylsulfinyl)-2,5,7-trimethyl-1-benzofuran
;
loop_
    _publ_author_name
    _publ_author_address
    'Choi, Hong Dae'
;
 Department of Chemistry, Dongeui University, San 24 Kaya-dong Busanjin-gu,
 Busan 614-714, Republic of Korea
;
    'Seo, Pil Ja'
;
 Department of Chemistry, Dongeui University, San 24 Kaya-dong Busanjin-gu,
 Busan 614-714, Republic of Korea
;
    'Lee, Uk'
;
 Department of Chemistry, Pukyong National University, 599-1 Daeyeon 3-dong
 Nam-gu, Busan 608-737, Republic of Korea
;
_publ_section_synopsis     .
data_I
_chemical_name_systematic
;
3-(3-Chlorophenylsulfinyl)-2,5,7-trimethyl-1-benzofuran
;
_chemical_name_common     ?
_chemical_formula_moiety     'C17 H15 Cl O2 S'
_chemical_formula_sum     'C17 H15 Cl O2 S'
_chemical_formula_iupac     'C17 H15 Cl O2 S'
_chemical_formula_weight     318.80
_chemical_melting_point     ?
_symmetry_cell_setting     triclinic
_symmetry_space_group_name_H-M     'P -1'
_symmetry_space_group_name_Hall     '-P 1'
loop_
    _symmetry_equiv_pos_as_xyz
    'x, y, z'
    '-x, -y, -z'
_cell_length_a     6.17010(10)
_cell_length_b     11.6670(2)
_cell_length_c     12.1123(3)
_cell_angle_alpha     112.9650(10)
_cell_angle_beta     99.1140(10)
_cell_angle_gamma     103.6980(10)
_cell_volume     748.70(3)
_cell_formula_units_Z     2
_cell_measurement_reflns_used     7460
_cell_measurement_theta_min     3.33
_cell_measurement_theta_max     27.59
_cell_measurement_temperature     173(2)
_exptl_crystal_description     'block'
_exptl_crystal_colour     'colourless'
_exptl_crystal_size_max     0.20
_exptl_crystal_size_mid     0.19
_exptl_crystal_size_min     0.18
_exptl_crystal_density_diffrn     1.414
_exptl_crystal_density_meas     ?
_exptl_crystal_density_method     'not measured'
_exptl_crystal_F_000     332
_exptl_absorpt_coefficient_mu     0.395
_exptl_absorpt_correction_type     multi-scan
_exptl_absorpt_process_details     '(<i>SADABS</i>; Bruker, 2009)'
_exptl_absorpt_correction_T_min     0.9262
_exptl_absorpt_correction_T_max     0.9337
_exptl_special_details     ?
_diffrn_ambient_temperature     173(2)
_diffrn_radiation_type     MoK\a
_diffrn_radiation_wavelength     0.71073
_diffrn_radiation_source     'rotating anode'
_diffrn_radiation_monochromator     'graphite multilayer'
_diffrn_measurement_device_type     'Bruker SMART APEXII CCD'
_diffrn_measurement_method     '\f and \w scans'
_diffrn_detector_area_resol_mean     10.0
_diffrn_reflns_number     13458
_diffrn_reflns_av_R_equivalents     0.0229
_diffrn_reflns_av_sigmaI/netI     0.0190
_diffrn_reflns_theta_min     1.90
_diffrn_reflns_theta_max     27.59
_diffrn_reflns_theta_full     27.59
_diffrn_measured_fraction_theta_max     0.998
_diffrn_measured_fraction_theta_full     0.998
_diffrn_reflns_limit_h_min     -7
_diffrn_reflns_limit_h_max     8
_diffrn_reflns_limit_k_min     -15
_diffrn_reflns_limit_k_max     15
_diffrn_reflns_limit_l_min     -14
_diffrn_reflns_limit_l_max     15
_diffrn_standards_number     0
_diffrn_standards_interval_count     ?
_diffrn_standards_interval_time     ?
_diffrn_standards_decay_%     ?
_refine_special_details
;
 Refinement of F^2^ against ALL reflections.  The weighted R-factor wR and
 goodness of fit S are based on F^2^, conventional R-factors R are based
 on F, with F set to zero for negative F^2^. The threshold expression of
 F^2^ > 2sigma(F^2^) is used only for calculating R-factors(gt) etc. and is
 not relevant to the choice of reflections for refinement.  R-factors based
 on F^2^ are statistically about twice as large as those based on F, and R-
 factors based on ALL data will be even larger.
;
_reflns_number_total     3463
_reflns_number_gt     3136
_reflns_threshold_expression     I>2\s(I)
_refine_ls_structure_factor_coef     Fsqd
_refine_ls_matrix_type     full
_refine_ls_R_factor_all     0.0375
_refine_ls_R_factor_gt     0.0341
_refine_ls_wR_factor_gt     0.0937
_refine_ls_wR_factor_ref     0.0963
_refine_ls_goodness_of_fit_ref     1.067
_refine_ls_restrained_S_all     1.067
_refine_ls_number_reflns     3463
_refine_ls_number_parameters     193
_refine_ls_number_restraints     0
_refine_ls_hydrogen_treatment     constr
_refine_ls_weighting_scheme     calc
_refine_ls_weighting_details
         'calc w=1/[\s^2^(Fo^2^)+(0.0531P)^2^+0.2623P] where P=(Fo^2^+2Fc^2^)/3'
_atom_sites_solution_hydrogens     difmap
_atom_sites_solution_primary     direct
_atom_sites_solution_secondary     difmap
_refine_ls_shift/su_max     0.001
_refine_ls_shift/su_mean     0.000
_refine_diff_density_max     0.290
_refine_diff_density_min     -0.298
_refine_ls_extinction_method     none
_refine_ls_extinction_coef     ?
loop_
    _atom_type_symbol
    _atom_type_description
    _atom_type_scat_dispersion_real
    _atom_type_scat_dispersion_imag
    _atom_type_scat_source
    'C' 'C' 0.0033 0.0016
                         'International Tables Vol C Tables 4.2.6.8 and 6.1.1.4'
    'H' 'H' 0.0000 0.0000
                         'International Tables Vol C Tables 4.2.6.8 and 6.1.1.4'
    'O' 'O' 0.0106 0.0060
                         'International Tables Vol C Tables 4.2.6.8 and 6.1.1.4'
    'S' 'S' 0.1246 0.1234
                         'International Tables Vol C Tables 4.2.6.8 and 6.1.1.4'
    'Cl' 'Cl' 0.1484 0.1585
                         'International Tables Vol C Tables 4.2.6.8 and 6.1.1.4'
_computing_data_collection     '<i>APEX2</i> (Bruker, 2009)'
_computing_cell_refinement     '<i>SAINT</i> (Bruker, 2009)'
_computing_data_reduction     '<i>SAINT</i> (Bruker, 2009)'
_computing_structure_solution     '<i>SHELXS97</i> (Sheldrick, 2008)'
_computing_structure_refinement     '<i>SHELXL97</i> (Sheldrick, 2008)'
_computing_molecular_graphics
        '<i>ORTEP-3</i> (Farrugia, 1997) and <i>DIAMOND</i> (Brandenburg, 1998)'
_computing_publication_material     '<i>SHELXL97</i> (Sheldrick, 2008)'
loop_
    _atom_site_type_symbol
    _atom_site_label
    _atom_site_fract_x
    _atom_site_fract_y
    _atom_site_fract_z
    _atom_site_U_iso_or_equiv
    _atom_site_adp_type
    _atom_site_calc_flag
    _atom_site_refinement_flags
    _atom_site_occupancy
    _atom_site_symmetry_multiplicity
    _atom_site_disorder_assembly
    _atom_site_disorder_group
    Cl Cl1 0.71046(7) 0.15422(4) 1.01673(4) 0.03980(13) Uani d . 1 2 . .
    S S1 0.62148(6) 0.50385(3) 0.83504(3) 0.02455(11) Uani d . 1 2 . .
    O O1 0.24560(17) 0.38716(10) 0.49273(9) 0.0276(2) Uani d . 1 2 . .
    O O2 0.87230(17) 0.51728(11) 0.85352(10) 0.0334(2) Uani d . 1 2 . .
    C C1 0.4848(2) 0.42875(13) 0.67382(12) 0.0240(3) Uani d . 1 2 . .
    C C2 0.5205(2) 0.32070(13) 0.57651(12) 0.0236(3) Uani d . 1 2 . .
    C C3 0.6609(2) 0.24231(14) 0.57050(14) 0.0286(3) Uani d . 1 2 . .
    H H3 0.7670 0.2559 0.6440 0.034 Uiso calc R 1 2 . .
    C C4 0.6425(3) 0.14386(15) 0.45483(15) 0.0328(3) Uani d . 1 2 . .
    C C5 0.4846(3) 0.12593(15) 0.34719(14) 0.0338(3) Uani d . 1 2 . .
    H H5 0.4745 0.0580 0.2689 0.041 Uiso calc R 1 2 . .
    C C6 0.3429(3) 0.20295(15) 0.34993(13) 0.0303(3) Uani d . 1 2 . .
    C C7 0.3683(2) 0.29925(14) 0.46700(13) 0.0248(3) Uani d . 1 2 . .
    C C8 0.3205(2) 0.46457(14) 0.61921(13) 0.0253(3) Uani d . 1 2 . .
    C C9 0.7918(3) 0.05666(19) 0.44441(19) 0.0455(4) Uani d . 1 2 . .
    H H9A 0.9141 0.0814 0.4073 0.068 Uiso calc R 1 2 . .
    H H9B 0.6954 -0.0356 0.3914 0.068 Uiso calc R 1 2 . .
    H H9C 0.8628 0.0675 0.5277 0.068 Uiso calc R 1 2 . .
    C C10 0.1747(3) 0.18530(18) 0.23546(15) 0.0428(4) Uani d . 1 2 . .
    H H10A 0.0170 0.1662 0.2447 0.064 Uiso calc R 1 2 . .
    H H10B 0.1809 0.1119 0.1618 0.064 Uiso calc R 1 2 . .
    H H10C 0.2166 0.2663 0.2252 0.064 Uiso calc R 1 2 . .
    C C11 0.2052(3) 0.56436(16) 0.66873(15) 0.0338(3) Uani d . 1 2 . .
    H H11A 0.0457 0.5201 0.6645 0.051 Uiso calc R 1 2 . .
    H H11B 0.2023 0.6129 0.6186 0.051 Uiso calc R 1 2 . .
    H H11C 0.2914 0.6259 0.7557 0.051 Uiso calc R 1 2 . .
    C C12 0.4908(2) 0.36608(13) 0.86309(12) 0.0234(3) Uani d . 1 2 . .
    C C13 0.6366(2) 0.31970(13) 0.92070(12) 0.0245(3) Uani d . 1 2 . .
    H H13 0.8008 0.3577 0.9432 0.029 Uiso calc R 1 2 . .
    C C14 0.5339(3) 0.21551(14) 0.94437(13) 0.0275(3) Uani d . 1 2 . .
    C C15 0.2958(3) 0.16024(15) 0.91376(14) 0.0335(3) Uani d . 1 2 . .
    H H15 0.2296 0.0886 0.9305 0.040 Uiso calc R 1 2 . .
    C C16 0.1544(3) 0.21071(16) 0.85821(15) 0.0361(3) Uani d . 1 2 . .
    H H16 -0.0097 0.1734 0.8368 0.043 Uiso calc R 1 2 . .
    C C17 0.2507(3) 0.31488(15) 0.83378(14) 0.0311(3) Uani d . 1 2 . .
    H H17 0.1541 0.3508 0.7975 0.037 Uiso calc R 1 2 . .
loop_
    _atom_site_aniso_label
    _atom_site_aniso_U_11
    _atom_site_aniso_U_22
    _atom_site_aniso_U_33
    _atom_site_aniso_U_12
    _atom_site_aniso_U_13
    _atom_site_aniso_U_23
    Cl1 0.0494(2) 0.0350(2) 0.0403(2) 0.01686(18) 0.00730(17) 0.02221(18)
    S1 0.02701(19) 0.02439(18) 0.01981(17) 0.00680(13) 0.00449(12) 0.00919(13)
    O1 0.0276(5) 0.0334(5) 0.0249(5) 0.0140(4) 0.0052(4) 0.0146(4)
    O2 0.0237(5) 0.0406(6) 0.0315(5) 0.0026(4) 0.0024(4) 0.0184(5)
    C1 0.0247(6) 0.0269(6) 0.0217(6) 0.0098(5) 0.0062(5) 0.0114(5)
    C2 0.0233(6) 0.0262(7) 0.0222(6) 0.0081(5) 0.0066(5) 0.0116(5)
    C3 0.0268(7) 0.0320(7) 0.0301(7) 0.0133(6) 0.0072(5) 0.0152(6)
    C4 0.0341(8) 0.0313(7) 0.0379(8) 0.0150(6) 0.0150(6) 0.0158(6)
    C5 0.0425(9) 0.0281(7) 0.0271(7) 0.0111(6) 0.0129(6) 0.0076(6)
    C6 0.0328(7) 0.0315(7) 0.0232(7) 0.0068(6) 0.0056(6) 0.0118(6)
    C7 0.0249(6) 0.0271(6) 0.0246(6) 0.0097(5) 0.0067(5) 0.0131(5)
    C8 0.0267(6) 0.0284(7) 0.0247(6) 0.0111(5) 0.0089(5) 0.0139(5)
    C9 0.0517(10) 0.0430(9) 0.0514(10) 0.0295(8) 0.0222(8) 0.0195(8)
    C10 0.0516(10) 0.0425(9) 0.0239(7) 0.0109(8) -0.0015(7) 0.0117(7)
    C11 0.0350(8) 0.0372(8) 0.0380(8) 0.0207(7) 0.0144(6) 0.0186(7)
    C12 0.0257(6) 0.0246(6) 0.0180(6) 0.0077(5) 0.0064(5) 0.0080(5)
    C13 0.0244(6) 0.0257(6) 0.0210(6) 0.0082(5) 0.0056(5) 0.0084(5)
    C14 0.0355(7) 0.0254(6) 0.0211(6) 0.0117(6) 0.0073(5) 0.0092(5)
    C15 0.0382(8) 0.0283(7) 0.0310(7) 0.0046(6) 0.0127(6) 0.0129(6)
    C16 0.0251(7) 0.0394(8) 0.0380(8) 0.0037(6) 0.0094(6) 0.0154(7)
    C17 0.0249(7) 0.0383(8) 0.0292(7) 0.0096(6) 0.0056(5) 0.0154(6)
_geom_special_details
;
 All esds (except the esd in the dihedral angle between two l.s. planes)
 are estimated using the full covariance matrix.  The cell esds are taken
 into account individually in the estimation of esds in distances, angles
 and torsion angles; correlations between esds in cell parameters are only
 used when they are defined by crystal symmetry.  An approximate (isotropic)
 treatment of cell esds is used for estimating esds involving l.s. planes.
;
loop_
    _geom_bond_atom_site_label_1
    _geom_bond_atom_site_label_2
    _geom_bond_site_symmetry_2
    _geom_bond_distance
    _geom_bond_publ_flag
    Cl1 C14 . 1.7385(15) ?
    S1 O2 . 1.4892(11) ?
    S1 C1 . 1.7564(14) ?
    S1 C12 . 1.8023(14) ?
    O1 C8 . 1.3692(17) ?
    O1 C7 . 1.3839(17) ?
    C1 C8 . 1.3577(19) ?
    C1 C2 . 1.4427(18) ?
    C2 C3 . 1.3910(19) ?
    C2 C7 . 1.3924(18) ?
    C3 C4 . 1.388(2) ?
    C3 H3 . 0.9500 ?
    C4 C5 . 1.407(2) ?
    C4 C9 . 1.510(2) ?
    C5 C6 . 1.390(2) ?
    C5 H5 . 0.9500 ?
    C6 C7 . 1.379(2) ?
    C6 C10 . 1.504(2) ?
    C8 C11 . 1.485(2) ?
    C9 H9A . 0.9800 ?
    C9 H9B . 0.9800 ?
    C9 H9C . 0.9800 ?
    C10 H10A . 0.9800 ?
    C10 H10B . 0.9800 ?
    C10 H10C . 0.9800 ?
    C11 H11A . 0.9800 ?
    C11 H11B . 0.9800 ?
    C11 H11C . 0.9800 ?
    C12 C13 . 1.3840(19) ?
    C12 C17 . 1.3880(19) ?
    C13 C14 . 1.388(2) ?
    C13 H13 . 0.9500 ?
    C14 C15 . 1.379(2) ?
    C15 C16 . 1.388(2) ?
    C15 H15 . 0.9500 ?
    C16 C17 . 1.383(2) ?
    C16 H16 . 0.9500 ?
    C17 H17 . 0.9500 ?
loop_
    _geom_angle_atom_site_label_1
    _geom_angle_atom_site_label_2
    _geom_angle_atom_site_label_3
    _geom_angle_site_symmetry_1
    _geom_angle_site_symmetry_3
    _geom_angle
    _geom_angle_publ_flag
    O2 S1 C1 . . 108.33(6) ?
    O2 S1 C12 . . 105.99(6) ?
    C1 S1 C12 . . 96.82(6) ?
    C8 O1 C7 . . 106.60(10) ?
    C8 C1 C2 . . 107.66(12) ?
    C8 C1 S1 . . 124.30(11) ?
    C2 C1 S1 . . 128.05(10) ?
    C3 C2 C7 . . 119.35(13) ?
    C3 C2 C1 . . 136.00(13) ?
    C7 C2 C1 . . 104.65(12) ?
    C4 C3 C2 . . 118.57(13) ?
    C4 C3 H3 . . 120.7 ?
    C2 C3 H3 . . 120.7 ?
    C3 C4 C5 . . 119.72(14) ?
    C3 C4 C9 . . 120.17(15) ?
    C5 C4 C9 . . 120.11(15) ?
    C6 C5 C4 . . 123.12(14) ?
    C6 C5 H5 . . 118.4 ?
    C4 C5 H5 . . 118.4 ?
    C7 C6 C5 . . 114.77(13) ?
    C7 C6 C10 . . 121.63(15) ?
    C5 C6 C10 . . 123.60(15) ?
    C6 C7 O1 . . 125.10(13) ?
    C6 C7 C2 . . 124.46(13) ?
    O1 C7 C2 . . 110.43(12) ?
    C1 C8 O1 . . 110.66(12) ?
    C1 C8 C11 . . 133.42(13) ?
    O1 C8 C11 . . 115.88(12) ?
    C4 C9 H9A . . 109.5 ?
    C4 C9 H9B . . 109.5 ?
    H9A C9 H9B . . 109.5 ?
    C4 C9 H9C . . 109.5 ?
    H9A C9 H9C . . 109.5 ?
    H9B C9 H9C . . 109.5 ?
    C6 C10 H10A . . 109.5 ?
    C6 C10 H10B . . 109.5 ?
    H10A C10 H10B . . 109.5 ?
    C6 C10 H10C . . 109.5 ?
    H10A C10 H10C . . 109.5 ?
    H10B C10 H10C . . 109.5 ?
    C8 C11 H11A . . 109.5 ?
    C8 C11 H11B . . 109.5 ?
    H11A C11 H11B . . 109.5 ?
    C8 C11 H11C . . 109.5 ?
    H11A C11 H11C . . 109.5 ?
    H11B C11 H11C . . 109.5 ?
    C13 C12 C17 . . 121.99(13) ?
    C13 C12 S1 . . 118.00(10) ?
    C17 C12 S1 . . 119.90(11) ?
    C12 C13 C14 . . 117.46(13) ?
    C12 C13 H13 . . 121.3 ?
    C14 C13 H13 . . 121.3 ?
    C15 C14 C13 . . 122.02(14) ?
    C15 C14 Cl1 . . 118.97(12) ?
    C13 C14 Cl1 . . 119.01(11) ?
    C14 C15 C16 . . 119.08(14) ?
    C14 C15 H15 . . 120.5 ?
    C16 C15 H15 . . 120.5 ?
    C17 C16 C15 . . 120.50(14) ?
    C17 C16 H16 . . 119.8 ?
    C15 C16 H16 . . 119.8 ?
    C16 C17 C12 . . 118.90(14) ?
    C16 C17 H17 . . 120.6 ?
    C12 C17 H17 . . 120.6 ?
loop_
    _geom_torsion_atom_site_label_1
    _geom_torsion_atom_site_label_2
    _geom_torsion_atom_site_label_3
    _geom_torsion_atom_site_label_4
    _geom_torsion_site_symmetry_1
    _geom_torsion_site_symmetry_2
    _geom_torsion_site_symmetry_3
    _geom_torsion_site_symmetry_4
    _geom_torsion
    _geom_torsion_publ_flag
    O2 S1 C1 C8 . . . . -139.54(12) ?
    C12 S1 C1 C8 . . . . 111.08(13) ?
    O2 S1 C1 C2 . . . . 40.95(14) ?
    C12 S1 C1 C2 . . . . -68.43(13) ?
    C8 C1 C2 C3 . . . . 179.75(16) ?
    S1 C1 C2 C3 . . . . -0.7(2) ?
    C8 C1 C2 C7 . . . . -0.17(15) ?
    S1 C1 C2 C7 . . . . 179.41(11) ?
    C7 C2 C3 C4 . . . . -0.6(2) ?
    C1 C2 C3 C4 . . . . 179.46(15) ?
    C2 C3 C4 C5 . . . . 0.2(2) ?
    C2 C3 C4 C9 . . . . -179.98(15) ?
    C3 C4 C5 C6 . . . . 0.1(2) ?
    C9 C4 C5 C6 . . . . -179.69(15) ?
    C4 C5 C6 C7 . . . . 0.0(2) ?
    C4 C5 C6 C10 . . . . 179.59(16) ?
    C5 C6 C7 O1 . . . . -179.78(13) ?
    C10 C6 C7 O1 . . . . 0.6(2) ?
    C5 C6 C7 C2 . . . . -0.4(2) ?
    C10 C6 C7 C2 . . . . 179.97(14) ?
    C8 O1 C7 C6 . . . . 179.40(13) ?
    C8 O1 C7 C2 . . . . -0.04(15) ?
    C3 C2 C7 C6 . . . . 0.8(2) ?
    C1 C2 C7 C6 . . . . -179.32(13) ?
    C3 C2 C7 O1 . . . . -179.80(12) ?
    C1 C2 C7 O1 . . . . 0.13(15) ?
    C2 C1 C8 O1 . . . . 0.15(16) ?
    S1 C1 C8 O1 . . . . -179.45(10) ?
    C2 C1 C8 C11 . . . . 177.69(15) ?
    S1 C1 C8 C11 . . . . -1.9(2) ?
    C7 O1 C8 C1 . . . . -0.07(15) ?
    C7 O1 C8 C11 . . . . -178.08(12) ?
    O2 S1 C12 C13 . . . . 14.09(12) ?
    C1 S1 C12 C13 . . . . 125.42(11) ?
    O2 S1 C12 C17 . . . . -169.67(11) ?
    C1 S1 C12 C17 . . . . -58.34(12) ?
    C17 C12 C13 C14 . . . . 2.4(2) ?
    S1 C12 C13 C14 . . . . 178.57(10) ?
    C12 C13 C14 C15 . . . . -0.8(2) ?
    C12 C13 C14 Cl1 . . . . -179.94(10) ?
    C13 C14 C15 C16 . . . . -0.4(2) ?
    Cl1 C14 C15 C16 . . . . 178.74(12) ?
    C14 C15 C16 C17 . . . . 0.0(2) ?
    C15 C16 C17 C12 . . . . 1.5(2) ?
    C13 C12 C17 C16 . . . . -2.7(2) ?
    S1 C12 C17 C16 . . . . -178.83(12) ?
loop_
    _geom_hbond_atom_site_label_D
    _geom_hbond_atom_site_label_H
    _geom_hbond_atom_site_label_A
    _geom_hbond_site_symmetry_A
    _geom_hbond_distance_DH
    _geom_hbond_distance_HA
    _geom_hbond_distance_DA
    _geom_hbond_angle_DHA
    C13 H13 O2 2_767 0.95 2.55 3.2960(16) 135.8
    C11 H11B Cg1 2_666 0.98 2.88 3.703 142.9
_iucr_refine_instructions_details
;
TITL 1140 IN P-1
CELL  0.71073  6.17010 11.66700 12.11230 112.96500 99.11400 103.69800
ZERR 2  0.00010  0.00020  0.00030  0.00100  0.00100  0.00100
LATT 1
SFAC C H O S CL
UNIT 34 30 4 2 2
TEMP -100
SIZE 0.176 0.194 0.197
L.S. 15
BOND
MPLA 9 C1 C2 C3 C4 C5 C6 C7 O1 C8
MPLA 6 C12 C13 C14 C15 C16 C17
ACTA
EQIV $1 2-X, 1-Y, 2-Z
HTAB C13 O2_$1
CONF
BOND $H
FMAP 2
PLAN 20
WGHT    0.053100    0.262300
FVAR       0.21681
MOLE   1
CL1   5    0.710461    0.154216    1.016727    11.00000    0.04940    0.03498 =
         0.04027    0.02221    0.00730    0.01686
S1    4    0.621483    0.503854    0.835035    11.00000    0.02701    0.02439 =
         0.01981    0.00919    0.00449    0.00680
O1    3    0.245602    0.387163    0.492728    11.00000    0.02765    0.03344 =
         0.02487    0.01461    0.00522    0.01404
O2    3    0.872297    0.517278    0.853522    11.00000    0.02369    0.04064 =
         0.03154    0.01843    0.00235    0.00258
C1    1    0.484801    0.428752    0.673822    11.00000    0.02470    0.02693 =
         0.02169    0.01140    0.00621    0.00978
C2    1    0.520496    0.320698    0.576508    11.00000    0.02329    0.02621 =
         0.02218    0.01157    0.00658    0.00807
C3    1    0.660869    0.242311    0.570500    11.00000    0.02682    0.03203 =
         0.03010    0.01516    0.00722    0.01330
AFIX  43
H3    2    0.767029    0.255856    0.643970    11.00000   -1.20000
AFIX   0
C4    1    0.642487    0.143862    0.454831    11.00000    0.03405    0.03128 =
         0.03786    0.01581    0.01504    0.01498
C5    1    0.484646    0.125934    0.347191    11.00000    0.04249    0.02807 =
         0.02710    0.00762    0.01287    0.01110
AFIX  43
H5    2    0.474507    0.057955    0.268933    11.00000   -1.20000
AFIX   0
C6    1    0.342888    0.202954    0.349933    11.00000    0.03284    0.03149 =
         0.02320    0.01179    0.00559    0.00680
C7    1    0.368292    0.299248    0.467005    11.00000    0.02492    0.02710 =
         0.02464    0.01314    0.00675    0.00972
C8    1    0.320534    0.464569    0.619211    11.00000    0.02675    0.02838 =
         0.02468    0.01386    0.00893    0.01110
C9    1    0.791807    0.056664    0.444413    11.00000    0.05168    0.04295 =
         0.05138    0.01953    0.02225    0.02952
AFIX 137
H9A   2    0.914096    0.081421    0.407299    11.00000   -1.50000
H9B   2    0.695429   -0.035559    0.391433    11.00000   -1.50000
H9C   2    0.862800    0.067541    0.527744    11.00000   -1.50000
AFIX   0
C10   1    0.174690    0.185300    0.235457    11.00000    0.05156    0.04249 =
         0.02388    0.01175   -0.00150    0.01086
AFIX 137
H10A  2    0.016989    0.166224    0.244717    11.00000   -1.50000
H10B  2    0.180909    0.111905    0.161838    11.00000   -1.50000
H10C  2    0.216577    0.266267    0.225224    11.00000   -1.50000
AFIX   0
C11   1    0.205170    0.564364    0.668725    11.00000    0.03501    0.03719 =
         0.03796    0.01860    0.01436    0.02073
AFIX 137
H11A  2    0.045689    0.520134    0.664536    11.00000   -1.50000
H11B  2    0.202288    0.612932    0.618571    11.00000   -1.50000
H11C  2    0.291394    0.625891    0.755749    11.00000   -1.50000
AFIX   0
C12   1    0.490829    0.366084    0.863085    11.00000    0.02568    0.02463 =
         0.01804    0.00801    0.00637    0.00774
C13   1    0.636624    0.319696    0.920696    11.00000    0.02441    0.02567 =
         0.02098    0.00841    0.00560    0.00817
AFIX  43
H13   2    0.800791    0.357720    0.943182    11.00000   -1.20000
AFIX   0
C14   1    0.533857    0.215510    0.944370    11.00000    0.03548    0.02542 =
         0.02115    0.00916    0.00726    0.01165
C15   1    0.295820    0.160240    0.913762    11.00000    0.03824    0.02834 =
         0.03096    0.01287    0.01269    0.00461
AFIX  43
H15   2    0.229563    0.088626    0.930466    11.00000   -1.20000
AFIX   0
C16   1    0.154428    0.210712    0.858213    11.00000    0.02511    0.03938 =
         0.03801    0.01537    0.00943    0.00365
AFIX  43
H16   2   -0.009725    0.173404    0.836824    11.00000   -1.20000
AFIX   0
C17   1    0.250722    0.314880    0.833780    11.00000    0.02489    0.03835 =
         0.02919    0.01540    0.00563    0.00962
AFIX  43
H17   2    0.154141    0.350805    0.797537    11.00000   -1.20000
HKLF 4
REM  1140 IN P-1
REM R1 =  0.0341 for   3136 Fo > 4sig(Fo)  and  0.0375 for all   3463 data
REM    193 parameters refined using      0 restraints
END
WGHT      0.0531      0.2623
REM Highest difference peak  0.290,  deepest hole -0.298,  1-sigma level  0.066
Q1    1   0.9755  0.1163  0.4871  11.00000  0.05    0.29
Q2    1  -0.0595  0.1132  0.7958  11.00000  0.05    0.29
Q3    1   0.4344  0.3015  0.5245  11.00000  0.05    0.29
Q4    1   0.7505 -0.0032  0.4866  11.00000  0.05    0.28
Q5    1   0.5212  0.3831  0.6321  11.00000  0.05    0.27
Q6    1   0.5643  0.3351  0.8821  11.00000  0.05    0.25
Q7    1   0.3714  0.4260  0.6579  11.00000  0.05    0.25
Q8    1   0.2700  0.1996  0.3019  11.00000  0.05    0.24
Q9    1   0.3706  0.3422  0.8570  11.00000  0.05    0.24
Q10   1   0.5402  0.1201  0.4039  11.00000  0.05    0.24
Q11   1   0.5455  0.4172  0.8446  11.00000  0.05    0.24
Q12   1   0.6613  0.1975  0.5109  11.00000  0.05    0.23
Q13   1   0.7760 -0.0010  0.3460  11.00000  0.05    0.21
Q14   1   0.3424  0.2421  0.4122  11.00000  0.05    0.21
Q15   1   0.2759  0.5152  0.6471  11.00000  0.05    0.20
Q16   1   0.6163  0.2990  0.5661  11.00000  0.05    0.20
Q17   1   0.5934  0.2612  0.9205  11.00000  0.05    0.20
Q18   1   0.5404  0.4535  0.7433  11.00000  0.05    0.18
Q19   1   0.3159  0.3422  0.4772  11.00000  0.05    0.18
Q20   1   0.1252  0.2658  0.2425  11.00000  0.05    0.17
;
