# Supplementary material for: 3-(3-Chloro­phenyl­sulfin­yl)-2,5,7-trimethyl-1-benzofuran
Source: Acta Crystallogr Sect E Struct Rep Online. 2012 Mar 3;68(Pt 4):o943. doi: 10.1107/S1600536812008537 (PMC3343924; doi:10.1107/S1600536812008537)
Supplement: Supplementary file 2 [file e-68-0o943-Isup2.hkl]

# 
# h,k,l, Fc-squared, Fo-squared, sigma(Fo-squared) and status flag 
# 
data_I
_shelx_title ' 1140 IN P-1' 
_shelx_refln_list_code          4 
_shelx_F_calc_maximum      165.40 
_exptl_crystal_F_000       332.00 
_reflns_d_resolution_high  0.7672 
 
loop_ 
 _symmetry_equiv_pos_as_xyz 
 'x, y, z' 
 '-x, -y, -z' 
 
_cell_length_a     6.1701 
_cell_length_b    11.6670 
_cell_length_c    12.1123 
_cell_angle_alpha 112.965 
_cell_angle_beta   99.114 
_cell_angle_gamma 103.698 
 
_shelx_F_squared_multiplier     1.000 
 
loop_ 
 _refln_index_h 
 _refln_index_k 
 _refln_index_l 
 _refln_F_squared_calc 
 _refln_F_squared_meas 
 _refln_F_squared_sigma 
 _refln_observed_status 
   1   0   0     7067.02     6316.98     83.37 o 
   2   0   0     2072.15     2057.38     24.30 o 
   3   0   0       36.20       50.30      1.22 o 
   4   0   0        4.00        3.67      0.39 o 
   5   0   0       54.27       49.97      2.00 o 
   6   0   0      132.02      125.55      2.25 o 
   7   0   0       71.18       73.90      2.69 o 
  -7   1   0       16.15       15.84      1.41 o 
  -6   1   0        7.33        9.34      0.62 o 
  -5   1   0       76.37       79.56      1.51 o 
  -4   1   0       24.89       30.45      0.91 o 
  -3   1   0        1.73        3.41      0.32 o 
  -2   1   0      184.46      179.36      2.54 o 
  -1   1   0      839.07      853.50     13.23 o 
   0   1   0     2182.50     1961.05     25.49 o 
   1   1   0      215.64      189.66      2.52 o 
   2   1   0      851.11      941.29     12.31 o 
   3   1   0       17.63       42.78      1.11 o 
   4   1   0      395.22      397.22      5.01 o 
   5   1   0       24.96       22.48      0.88 o 
   6   1   0        1.35        1.41      0.47 o 
   7   1   0       80.92       95.86      7.10 o 
  -7   2   0        4.14        2.77      1.06 o 
  -6   2   0        1.52        2.49      0.81 o 
  -5   2   0        3.21        4.51      0.31 o 
  -4   2   0      566.65      546.92      5.28 o 
  -3   2   0       84.64       61.20      0.85 o 
  -2   2   0      624.74      643.44      9.10 o 
  -1   2   0      308.81      287.72      2.60 o 
   0   2   0      199.48      213.57      2.30 o 
   1   2   0     1615.25     1724.96     16.47 o 
   2   2   0       43.88       60.20      2.40 o 
   3   2   0      228.22      234.29      3.21 o 
   4   2   0        4.29        2.51      0.48 o 
   5   2   0      195.46      183.09      3.99 o 
   6   2   0       54.91       51.52      1.47 o 
  -7   3   0       15.37       20.84      1.79 o 
  -6   3   0      167.80      157.55      5.53 o 
  -5   3   0      131.65      122.86      2.72 o 
  -4   3   0      553.66      574.91      6.54 o 
  -3   3   0      266.07      286.22      3.80 o 
  -2   3   0        6.55        6.61      0.22 o 
  -1   3   0        2.37        4.19      0.34 o 
   0   3   0     4919.01     4377.99     43.14 o 
   1   3   0      202.62      194.69      3.53 o 
   2   3   0      639.69      646.87      6.46 o 
   3   3   0      458.08      481.55      5.22 o 
   4   3   0      226.09      215.49      3.30 o 
   5   3   0        3.49        2.10      0.56 o 
   6   3   0        0.18        1.79      0.57 o 
  -7   4   0       46.68       44.96      2.60 o 
  -6   4   0        5.32        5.32      1.02 o 
  -5   4   0      588.69      564.50     11.42 o 
  -4   4   0     1020.52     1050.83     12.92 o 
  -3   4   0        5.94        3.91      0.55 o 
  -2   4   0        0.66        0.18      0.10 o 
  -1   4   0        6.43        5.76      0.32 o 
   0   4   0       11.96       10.66      0.62 o 
   1   4   0       81.03       98.95      1.59 o 
   2   4   0      197.10      149.77      1.78 o 
   3   4   0      218.97      200.53      2.32 o 
   4   4   0      831.99      820.47      9.47 o 
   5   4   0       13.40       15.94      0.81 o 
   6   4   0        0.00       -0.03      0.36 o 
  -7   5   0       26.85       24.23      2.34 o 
  -6   5   0       21.32       18.76      1.69 o 
  -5   5   0      217.37      216.08      5.48 o 
  -4   5   0     1540.65     1534.27     27.13 o 
  -3   5   0      121.81      111.74      1.49 o 
  -2   5   0      788.02      890.12      8.66 o 
  -1   5   0      557.01      525.94      4.96 o 
   0   5   0      144.42      122.96      1.63 o 
   1   5   0       11.19       12.15      0.53 o 
   2   5   0       23.62       17.92      0.58 o 
   3   5   0      214.11      224.85      3.25 o 
   4   5   0       47.96       46.86      1.58 o 
   5   5   0        2.03        2.57      0.48 o 
   6   5   0       25.07       22.53      1.20 o 
  -7   6   0        4.09        3.07      1.60 o 
  -6   6   0        0.44        1.06      0.71 o 
  -5   6   0       14.32       11.57      1.27 o 
  -4   6   0      138.37      130.01      2.72 o 
  -3   6   0      189.57      190.82      2.20 o 
  -2   6   0       67.43       71.70      1.22 o 
  -1   6   0       80.17       78.57      1.25 o 
   0   6   0     1675.89     1677.80     16.10 o 
   1   6   0      402.27      430.68      5.86 o 
   2   6   0       92.68       99.13      2.19 o 
   3   6   0      388.05      372.82      6.31 o 
   4   6   0       96.08       95.93      2.02 o 
   5   6   0        0.22       -0.20      0.36 o 
  -7   7   0       14.92       18.37      1.89 o 
  -6   7   0        0.09       -0.30      0.71 o 
  -5   7   0      563.26      505.56     11.17 o 
  -4   7   0      528.68      495.27      8.02 o 
  -3   7   0      262.94      254.18      3.47 o 
  -2   7   0      141.20      132.28      2.17 o 
  -1   7   0       12.37       12.22      0.57 o 
   0   7   0       46.73       42.19      0.97 o 
   1   7   0        9.41       11.08      0.65 o 
   2   7   0       50.83       42.82      1.27 o 
   3   7   0        0.27        0.18      0.34 o 
   4   7   0       73.45       69.96      1.77 o 
   5   7   0        0.04       -0.20      0.45 o 
  -7   8   0        0.03        0.26      0.93 o 
  -6   8   0        0.24        0.30      0.87 o 
  -5   8   0       41.90       37.17      3.08 o 
  -4   8   0      344.06      321.63      4.54 o 
  -3   8   0      236.08      230.02      3.08 o 
  -2   8   0       34.54       36.12      1.03 o 
  -1   8   0      518.32      470.50      5.18 o 
   0   8   0       18.81       19.53      0.68 o 
   1   8   0       34.13       37.86      1.47 o 
   2   8   0        4.39        3.89      0.56 o 
   3   8   0       14.95       14.38      0.89 o 
   4   8   0        2.87        1.11      0.75 o 
  -7   9   0        5.17        6.78      1.53 o 
  -6   9   0       46.72       50.15      2.76 o 
  -5   9   0        4.27        9.33      1.35 o 
  -4   9   0        1.36        0.57      0.35 o 
  -3   9   0       64.06       63.23      1.72 o 
  -2   9   0      450.50      459.27      5.57 o 
  -1   9   0       62.46       65.67      1.84 o 
   0   9   0      181.92      161.82      3.13 o 
   1   9   0       55.37       55.77      1.59 o 
   2   9   0       49.03       47.56      1.53 o 
   3   9   0      173.38      173.67      5.25 o 
   4   9   0       48.95       49.28      1.74 o 
  -7  10   0       19.17       20.38      2.24 o 
  -6  10   0       41.63       42.01      5.53 o 
  -5  10   0      269.61      263.07      5.29 o 
  -4  10   0      178.16      171.65      3.25 o 
  -3  10   0       37.88       39.59      1.49 o 
  -2  10   0      190.31      184.06      4.21 o 
  -1  10   0      128.12      121.73      3.41 o 
   0  10   0        8.41       16.12      1.05 o 
   1  10   0       14.11       13.75      0.95 o 
   2  10   0        0.96        0.84      0.54 o 
   3  10   0        6.04        4.44      0.94 o 
  -6  11   0       10.78       13.78      1.81 o 
  -5  11   0       72.17       75.58      4.45 o 
  -4  11   0      128.62      128.82      3.29 o 
  -3  11   0      137.61      138.99      3.23 o 
  -2  11   0       34.00       31.25      1.26 o 
  -1  11   0      953.52      928.77     10.57 o 
   0  11   0      279.89      280.88      4.95 o 
   1  11   0       30.32       30.68      1.37 o 
   2  11   0       12.71       17.31      1.17 o 
  -6  12   0       34.14       38.23      8.83 o 
  -5  12   0        1.97        3.96      1.09 o 
  -4  12   0        7.98        7.55      0.90 o 
  -3  12   0       78.70       75.07      2.23 o 
  -2  12   0       69.86       78.40      2.33 o 
  -1  12   0        0.34        0.54      0.46 o 
   0  12   0       24.25       22.93      1.59 o 
   1  12   0       13.09       12.93      1.20 o 
  -5  13   0       43.39       47.48      2.55 o 
  -4  13   0       17.16       15.41      1.22 o 
  -3  13   0       16.90       15.56      1.81 o 
  -2  13   0       45.28       47.23      1.89 o 
  -1  13   0       10.22       11.12      1.25 o 
   0  13   0       10.38       11.49      1.36 o 
   1 -14   1       45.39       45.37      4.57 o 
   2 -14   1       23.61       22.33      1.44 o 
   3 -14   1        0.01       -0.58      0.82 o 
   4 -14   1        0.12       -0.10      0.68 o 
   0 -13   1        0.61        0.88      0.77 o 
   1 -13   1       65.06       68.12      2.55 o 
   2 -13   1       77.17       73.42      2.30 o 
   3 -13   1        2.25        2.74      1.16 o 
   4 -13   1       73.54       84.88      2.50 o 
   5 -13   1      102.72      102.45      5.11 o 
  -2 -12   1      105.91      103.30      2.91 o 
  -1 -12   1        0.00       -0.05      0.54 o 
   0 -12   1       86.66       85.91      2.49 o 
   1 -12   1        5.26        6.01      0.63 o 
   2 -12   1      135.14      128.86      3.08 o 
   3 -12   1        1.06        1.19      0.58 o 
   4 -12   1        4.81        4.30      0.76 o 
   5 -12   1      132.74      130.55      7.98 o 
   6 -12   1       95.30       94.23      4.13 o 
  -2 -11   1      106.51      108.40      3.63 o 
  -1 -11   1       34.13       34.12      2.18 o 
   0 -11   1        0.27       -0.08      0.52 o 
   1 -11   1        0.52        0.54      0.54 o 
   2 -11   1        1.03        0.94      0.51 o 
   3 -11   1        1.95        1.64      1.17 o 
   4 -11   1       39.59       42.93      1.43 o 
   5 -11   1       46.54       52.74      2.40 o 
   6 -11   1        1.17        1.42      1.12 o 
  -3 -10   1       63.98       64.20      1.93 o 
  -2 -10   1       17.09       15.81      1.03 o 
  -1 -10   1       44.26       45.66      1.67 o 
   0 -10   1       45.72       44.41      1.72 o 
   1 -10   1       82.15       79.88      1.56 o 
   2 -10   1      334.71      340.29      4.44 o 
   3 -10   1      268.53      259.93      4.13 o 
   4 -10   1       14.99       17.93      0.88 o 
   5 -10   1      269.36      275.43      7.07 o 
   6 -10   1        5.57        2.61      1.28 o 
   7 -10   1       27.48       26.98      2.33 o 
  -4  -9   1        7.76        7.26      0.92 o 
  -3  -9   1      341.20      333.94      4.96 o 
  -2  -9   1      113.40      106.11      2.25 o 
  -1  -9   1        2.60        2.31      0.51 o 
   0  -9   1       49.42       52.43      1.62 o 
   1  -9   1      183.05      183.04      2.50 o 
   2  -9   1        8.58        8.27      0.59 o 
   3  -9   1       26.38       24.33      0.99 o 
   4  -9   1        8.95       12.48      0.94 o 
   5  -9   1       45.79       40.59      2.33 o 
   6  -9   1       49.96       43.69      2.48 o 
   7  -9   1       50.55       50.40      3.00 o 
  -4  -8   1        1.70        0.63      0.48 o 
  -3  -8   1       12.39       10.35      0.94 o 
  -2  -8   1        0.28        0.01      0.37 o 
  -1  -8   1      178.99      168.78      3.10 o 
   0  -8   1       93.43       84.07      1.59 o 
   1  -8   1      969.39      976.33      9.78 o 
   2  -8   1       77.22       85.03      1.43 o 
   3  -8   1        3.37        5.65      0.46 o 
   4  -8   1        4.39        9.37      0.80 o 
   5  -8   1        0.28       -0.19      0.66 o 
   6  -8   1       21.96       20.18      1.79 o 
   7  -8   1       20.84       21.91      1.99 o 
  -5  -7   1       16.05       16.60      1.10 o 
  -4  -7   1       64.29       61.07      2.21 o 
  -3  -7   1        5.81        8.04      0.67 o 
  -2  -7   1      203.49      212.33      3.20 o 
  -1  -7   1        0.68        0.56      0.30 o 
   0  -7   1       27.23       36.05      0.86 o 
   1  -7   1     1006.86     1073.91      9.79 o 
   2  -7   1      571.39      584.02      6.00 o 
   3  -7   1      179.97      155.95      2.21 o 
   4  -7   1       37.44       35.56      2.45 o 
   5  -7   1        0.08        0.60      0.71 o 
   6  -7   1        3.77        4.55      1.60 o 
   7  -7   1        0.38        1.19      0.87 o 
  -5  -6   1       12.10       14.83      0.86 o 
  -4  -6   1       61.23       61.21      1.53 o 
  -3  -6   1      797.16      785.27      9.14 o 
  -2  -6   1      639.38      609.78      7.19 o 
  -1  -6   1        7.92        7.55      0.50 o 
   0  -6   1     1152.19     1118.53     10.92 o 
   1  -6   1      212.58      206.19      2.24 o 
   2  -6   1     1332.09     1485.00     17.64 o 
   3  -6   1       61.67       90.79      1.19 o 
   4  -6   1      291.68      285.63      4.91 o 
   5  -6   1        1.66        1.26      0.87 o 
   6  -6   1      130.01      139.91      4.57 o 
   7  -6   1       48.57       52.89      2.85 o 
  -6  -5   1        1.27        1.15      0.39 o 
  -5  -5   1        8.42       10.71      0.70 o 
  -4  -5   1       42.08       39.01      1.16 o 
  -3  -5   1      204.77      202.33      3.34 o 
  -2  -5   1      199.49      185.92      3.06 o 
  -1  -5   1      987.71      938.39     10.26 o 
   0  -5   1        8.88        5.71      0.34 o 
   1  -5   1     1577.88     1524.54     13.46 o 
   2  -5   1       98.38      158.27      1.86 o 
   3  -5   1      148.99      151.41      2.31 o 
   4  -5   1       34.64       30.44      1.95 o 
   5  -5   1      100.15       94.35      3.36 o 
   6  -5   1       45.48       49.94      4.04 o 
   7  -5   1       24.28       28.27      2.24 o 
  -6  -4   1       72.79       73.27      1.76 o 
  -5  -4   1      116.29      113.75      3.07 o 
  -4  -4   1       25.26       26.00      0.88 o 
  -3  -4   1       71.13       72.98      1.59 o 
  -2  -4   1       76.35       84.45      1.31 o 
  -1  -4   1       81.27       91.86      1.43 o 
   0  -4   1      223.11      234.95      2.58 o 
   1  -4   1      354.34      372.48      3.52 o 
   2  -4   1     2278.59     2467.57     23.00 o 
   3  -4   1     2099.83     2230.72     25.88 o 
   4  -4   1       23.51       18.11      0.84 o 
   5  -4   1      790.15      786.04     15.24 o 
   6  -4   1      298.77      278.64      7.55 o 
   7  -4   1       54.27       59.23      4.25 o 
  -6  -3   1       48.29       52.56      1.61 o 
  -5  -3   1      166.14      165.39      2.90 o 
  -4  -3   1       37.98       35.22      1.13 o 
  -3  -3   1      693.43      659.49      7.64 o 
  -2  -3   1      106.72      101.43      1.45 o 
  -1  -3   1        7.59        9.44      0.52 o 
   0  -3   1     1108.73     1112.96     14.56 o 
   1  -3   1      864.27      887.02      8.45 o 
   2  -3   1      168.78      160.36      2.22 o 
   3  -3   1      292.31      329.16      4.49 o 
   4  -3   1      338.85      344.95      3.55 o 
   5  -3   1        0.61        1.02      0.34 o 
   6  -3   1      155.58      158.95      3.92 o 
   7  -3   1      136.16      147.01     10.32 o 
  -6  -2   1        1.19        0.74      0.45 o 
  -5  -2   1        1.75        0.95      0.35 o 
  -4  -2   1       84.77       97.30      1.86 o 
  -3  -2   1      129.50      134.86      2.36 o 
  -2  -2   1      636.54      750.87      8.25 o 
  -1  -2   1     1911.25     2083.92     21.56 o 
   0  -2   1      708.63      753.50      8.64 o 
   1  -2   1      888.07      948.15      8.94 o 
   2  -2   1      792.19      806.93      7.30 o 
   3  -2   1       43.99       54.55      0.80 o 
   4  -2   1      219.53      224.35      2.44 o 
   5  -2   1        5.69        6.67      0.36 o 
   6  -2   1      169.00      165.78      3.04 o 
   7  -2   1        4.86        3.78      0.95 o 
  -7  -1   1       76.98       88.50      5.53 o 
  -6  -1   1       56.48       57.61      1.47 o 
  -5  -1   1       75.90       59.73      1.34 o 
  -4  -1   1      344.86      348.46      4.06 o 
  -3  -1   1      166.33      132.53      1.97 o 
  -2  -1   1     1233.36     1295.90     15.30 o 
  -1  -1   1      186.88      179.77      2.34 o 
   0  -1   1       36.68       44.14      0.71 o 
   1  -1   1       89.25       88.64      1.24 o 
   2  -1   1      248.79      234.47      2.88 o 
   3  -1   1      848.29      878.02      9.77 o 
   4  -1   1       74.97       53.97      1.28 o 
   5  -1   1      327.05      335.73      4.61 o 
   6  -1   1       30.39       34.12      1.31 o 
   7  -1   1        2.84        1.38      0.38 o 
  -7   0   1       19.80       22.22      1.68 o 
  -6   0   1       13.18        9.06      0.72 o 
  -5   0   1      336.49      319.91      4.38 o 
  -4   0   1       45.40       54.62      1.09 o 
  -3   0   1     1128.70     1179.42     12.63 o 
  -2   0   1      646.42      616.28      6.67 o 
  -1   0   1      180.50      211.20      2.68 o 
   0   0   1       42.85       43.98      0.94 o 
   1   0   1        0.27        0.34      0.16 o 
   2   0   1      176.11      196.29      2.84 o 
   3   0   1      480.79      586.98      7.62 o 
   4   0   1        5.53        8.32      0.59 o 
   5   0   1       37.51       38.63      1.13 o 
   6   0   1      101.94      109.80      2.13 o 
   7   0   1      153.40      164.79      4.21 o 
  -7   1   1      222.43      231.08      6.36 o 
  -6   1   1       17.35       13.06      1.67 o 
  -5   1   1       76.19       83.12      1.51 o 
  -4   1   1      282.73      334.82      4.20 o 
  -3   1   1      102.55      141.84      2.40 o 
  -2   1   1      446.17      457.30      7.37 o 
  -1   1   1     1329.19     1313.24     30.10 o 
   0   1   1      169.29      185.89      2.10 o 
   1   1   1      183.13      171.34      1.84 o 
   2   1   1     1643.58     1585.65     19.02 o 
   3   1   1      107.83      122.29      2.23 o 
   4   1   1      871.37      792.87     10.38 o 
   5   1   1      313.82      311.21      4.06 o 
   6   1   1       15.76       13.58      0.84 o 
   7   1   1       18.92       17.56      1.50 o 
  -7   2   1      173.44      177.35      5.74 o 
  -6   2   1       83.34       84.63      3.21 o 
  -5   2   1        0.29        0.20      0.30 o 
  -4   2   1     1189.41     1321.45     14.02 o 
  -3   2   1     1269.86     1342.10     16.52 o 
  -2   2   1        1.96        2.23      0.18 o 
  -1   2   1     1014.06     1154.44     21.89 o 
   0   2   1     1992.65     1978.00     34.60 o 
   1   2   1       10.09       20.86      0.47 o 
   2   2   1        3.92        6.82      0.40 o 
   3   2   1        0.74        2.70      0.46 o 
   4   2   1      334.02      334.09      4.54 o 
   5   2   1      362.46      347.65      4.95 o 
   6   2   1      150.65      155.89      3.66 o 
  -7   3   1        0.12        0.28      0.76 o 
  -6   3   1       30.92       35.03      2.04 o 
  -5   3   1        0.81        0.98      0.63 o 
  -4   3   1       12.59       11.82      0.42 o 
  -3   3   1       15.04       34.60      1.24 o 
  -2   3   1     1219.82     1225.43     16.12 o 
  -1   3   1      868.76      953.10      9.11 o 
   0   3   1     3237.17     3168.36     37.13 o 
   1   3   1      298.83      299.15      3.60 o 
   2   3   1      221.12      262.46      2.98 o 
   3   3   1        6.34        8.56      0.53 o 
   4   3   1        0.28        0.08      0.31 o 
   5   3   1        2.14        2.40      0.53 o 
   6   3   1       23.83       30.38      1.06 o 
  -7   4   1       54.14       57.70      3.94 o 
  -6   4   1      111.71      114.66      4.79 o 
  -5   4   1      525.50      506.23     10.37 o 
  -4   4   1       49.28       42.72      1.84 o 
  -3   4   1      406.77      429.36      6.53 o 
  -2   4   1      218.81      254.38      2.95 o 
  -1   4   1     1422.56     1422.52     14.66 o 
   0   4   1      281.27      285.37      2.90 o 
   1   4   1      524.76      489.00      6.36 o 
   2   4   1      276.95      283.64      3.04 o 
   3   4   1       87.14       86.92      1.74 o 
   4   4   1       90.71       90.74      1.82 o 
   5   4   1       38.13       38.58      1.17 o 
   6   4   1        2.93        2.99      0.53 o 
  -7   5   1       24.59       28.83      4.36 o 
  -6   5   1       34.73       31.74      2.04 o 
  -5   5   1       20.05       17.33      1.48 o 
  -4   5   1      263.73      269.17      4.63 o 
  -3   5   1     1234.68     1309.35     13.72 o 
  -2   5   1      958.82     1030.51      9.99 o 
  -1   5   1        8.18        2.80      0.25 o 
   0   5   1       66.51       63.73      0.97 o 
   1   5   1      261.10      291.58      3.66 o 
   2   5   1        9.67       16.65      0.71 o 
   3   5   1      179.90      182.13      2.89 o 
   4   5   1        0.01        0.02      0.34 o 
   5   5   1      100.13       96.58      2.12 o 
  -7   6   1        1.34        2.08      1.06 o 
  -6   6   1       49.10       44.97      2.45 o 
  -5   6   1      264.87      264.20      6.53 o 
  -4   6   1       25.67       31.07      1.23 o 
  -3   6   1      283.60      289.67      3.22 o 
  -2   6   1      491.83      495.95      5.16 o 
  -1   6   1       55.12       52.02      0.88 o 
   0   6   1     1470.63     1385.60     12.55 o 
   1   6   1      276.46      270.52      3.75 o 
   2   6   1        3.97        3.77      0.63 o 
   3   6   1       56.63       53.50      1.46 o 
   4   6   1        0.07       -0.07      0.35 o 
   5   6   1       44.25       50.02      1.55 o 
  -7   7   1       66.53       68.41      5.21 o 
  -6   7   1      141.82      123.62      4.27 o 
  -5   7   1        7.68        6.46      1.18 o 
  -4   7   1       42.19       43.27      1.52 o 
  -3   7   1       15.49       19.21      0.68 o 
  -2   7   1       45.93       47.22      1.59 o 
  -1   7   1      136.87      149.07      1.88 o 
   0   7   1       56.83       61.20      1.15 o 
   1   7   1      370.20      360.09      4.87 o 
   2   7   1     1008.62      995.71     11.52 o 
   3   7   1      192.47      188.35      3.24 o 
   4   7   1      264.94      269.59      5.07 o 
  -7   8   1       13.61       12.37      1.69 o 
  -6   8   1       92.20       91.36      4.47 o 
  -5   8   1        0.39        0.92      0.87 o 
  -4   8   1      175.40      171.42      2.84 o 
  -3   8   1       44.81       49.44      1.38 o 
  -2   8   1        0.01        0.32      0.24 o 
  -1   8   1        6.25        6.83      0.53 o 
   0   8   1       19.70       16.60      0.98 o 
   1   8   1       19.20       19.54      0.94 o 
   2   8   1      110.84      101.62      3.73 o 
   3   8   1       31.45       32.18      1.64 o 
   4   8   1        3.90        2.90      0.61 o 
  -7   9   1        0.00        1.25      1.09 o 
  -6   9   1        0.10       -0.74      2.23 o 
  -5   9   1       26.18       31.82      2.26 o 
  -4   9   1       15.13       13.64      0.80 o 
  -3   9   1        0.45       -0.47      0.81 o 
  -2   9   1       46.86       43.49      1.22 o 
  -1   9   1        0.36        0.48      0.38 o 
   0   9   1      148.61      148.90      2.68 o 
   1   9   1      173.34      168.35      3.03 o 
   2   9   1        0.99        1.38      0.59 o 
   3   9   1       16.52       21.32      1.20 o 
  -7  10   1       44.47       47.09      3.00 o 
  -6  10   1       47.66       46.88      6.17 o 
  -5  10   1       44.14       44.06      1.86 o 
  -4  10   1      106.89      102.58      2.77 o 
  -3  10   1       39.95       34.56      1.39 o 
  -2  10   1       13.85       14.57      0.76 o 
  -1  10   1      155.85      156.16      2.59 o 
   0  10   1       22.85       22.73      1.22 o 
   1  10   1      114.98      111.70      2.50 o 
   2  10   1      103.27      109.45      2.58 o 
  -6  11   1       56.79       61.07      3.72 o 
  -5  11   1       27.64       28.03      1.93 o 
  -4  11   1       99.49       90.57      3.02 o 
  -3  11   1      285.04      273.35      6.11 o 
  -2  11   1      174.00      171.10      3.58 o 
  -1  11   1        0.68        0.13      0.52 o 
   0  11   1       58.07       59.85      2.00 o 
   1  11   1       66.41       63.14      2.52 o 
   2  11   1       62.52       65.19      2.79 o 
  -5  12   1        4.55        3.86      0.81 o 
  -4  12   1        3.04        2.45      0.64 o 
  -3  12   1       87.50       88.05      4.71 o 
  -2  12   1      105.11      103.17      2.70 o 
  -1  12   1        6.35        5.54      1.07 o 
   0  12   1       60.59       58.90      2.92 o 
   1  12   1       75.74       77.68      2.53 o 
  -4  13   1       48.03       50.27      1.99 o 
  -3  13   1        6.28        6.12      0.92 o 
  -2  13   1        5.42        5.70      0.92 o 
  -1  13   1       21.62       18.53      1.77 o 
   1 -14   2        0.19       -0.35      0.97 o 
   2 -14   2        9.05        9.02      1.04 o 
   3 -14   2        0.18        0.22      0.64 o 
   4 -14   2        5.49        6.60      0.95 o 
  -1 -13   2      164.55      164.72      3.75 o 
   0 -13   2      625.30      623.07      9.23 o 
   1 -13   2       48.60       45.01      1.41 o 
   2 -13   2       57.55       56.91      1.97 o 
   3 -13   2        5.23        7.82      0.91 o 
   4 -13   2        9.08        9.45      1.33 o 
   5 -13   2        0.14        1.66      1.06 o 
  -2 -12   2        6.52        5.71      1.00 o 
  -1 -12   2        0.50       -0.63      0.63 o 
   0 -12   2       13.11       12.39      1.40 o 
   1 -12   2       38.36       38.08      1.14 o 
   2 -12   2       23.93       24.40      1.23 o 
   3 -12   2       61.59       58.97      1.94 o 
   4 -12   2      166.18      156.10      3.40 o 
   5 -12   2        1.06        2.16      1.21 o 
   6 -12   2       52.29       50.82      3.08 o 
  -3 -11   2        0.18       -0.36      0.71 o 
  -2 -11   2       59.60       61.67      4.21 o 
  -1 -11   2       30.35       28.23      1.38 o 
   0 -11   2       44.63       44.11      1.43 o 
   1 -11   2      396.53      379.09      4.60 o 
   2 -11   2      259.23      259.54      4.64 o 
   3 -11   2       12.90       15.45      1.03 o 
   4 -11   2        3.68        5.96      0.61 o 
   5 -11   2       20.78       28.12      2.30 o 
   6 -11   2        2.27        1.95      1.28 o 
  -3 -10   2       10.78       11.82      1.01 o 
  -2 -10   2        3.90        3.57      1.01 o 
  -1 -10   2       29.44       27.72      1.32 o 
   0 -10   2      458.81      446.72      5.74 o 
   1 -10   2        3.51        2.67      0.39 o 
   2 -10   2      970.82      935.96      9.55 o 
   3 -10   2      521.95      497.62      8.75 o 
   4 -10   2       73.91       68.21      1.64 o 
   5 -10   2        0.71        0.53      1.17 o 
   6 -10   2        0.02        0.44      0.97 o 
   7 -10   2        0.07        0.81      1.06 o 
  -4  -9   2       63.32       58.11      1.96 o 
  -3  -9   2        0.39        1.07      0.47 o 
  -2  -9   2        4.30        3.97      0.57 o 
  -1  -9   2        3.23        3.32      0.60 o 
   0  -9   2        6.68        5.73      0.79 o 
   1  -9   2        4.63        4.57      0.44 o 
   2  -9   2       68.00       64.05      1.15 o 
   3  -9   2      443.07      415.99      5.06 o 
   4  -9   2     1237.88     1135.66     13.91 o 
   5  -9   2       37.09       29.21      2.03 o 
   6  -9   2       60.26       60.28      2.93 o 
   7  -9   2       25.14       25.71      2.98 o 
  -5  -8   2       16.65       16.63      1.18 o 
  -4  -8   2      172.08      178.23      3.56 o 
  -3  -8   2       41.41       40.37      1.30 o 
  -2  -8   2      132.41      130.81      3.33 o 
  -1  -8   2      261.81      259.42      4.13 o 
   0  -8   2       10.68        8.32      0.64 o 
   1  -8   2       36.85       36.21      0.81 o 
   2  -8   2       30.71       27.46      0.71 o 
   3  -8   2       93.84       96.37      1.62 o 
   4  -8   2       16.68       23.20      1.18 o 
   5  -8   2        0.17       -0.64      0.64 o 
   6  -8   2        1.13        0.28      0.87 o 
   7  -8   2       72.78       80.60      3.60 o 
  -5  -7   2        0.58        1.02      0.52 o 
  -4  -7   2       66.88       60.70      1.61 o 
  -3  -7   2       12.11       11.33      0.69 o 
  -2  -7   2       71.10       67.31      2.03 o 
  -1  -7   2       14.90       12.12      0.65 o 
   0  -7   2      439.20      422.37      5.02 o 
   1  -7   2      420.56      444.46      4.39 o 
   2  -7   2      195.05      177.34      2.05 o 
   3  -7   2      930.69      923.87      9.97 o 
   4  -7   2       48.11       43.60      2.50 o 
   5  -7   2      255.89      236.47      6.16 o 
   6  -7   2       48.16       41.90      2.87 o 
   7  -7   2        0.05       -0.33      0.74 o 
  -6  -6   2       30.50       26.57      1.50 o 
  -5  -6   2      276.19      269.43      4.52 o 
  -4  -6   2       29.70       30.25      1.20 o 
  -3  -6   2      776.52      740.51      8.62 o 
  -2  -6   2      131.29      119.17      2.64 o 
  -1  -6   2       16.59       13.76      2.08 o 
   0  -6   2      178.55      172.04      2.12 o 
   1  -6   2       41.13       45.26      0.93 o 
   2  -6   2        1.21        1.04      0.22 o 
   3  -6   2      208.06      190.36      2.11 o 
   4  -6   2      251.92      251.05      6.37 o 
   5  -6   2      251.69      247.45      7.34 o 
   6  -6   2      269.76      247.79      6.68 o 
   7  -6   2       15.89       14.54      1.69 o 
  -6  -5   2       18.21       18.43      0.88 o 
  -5  -5   2       62.97       59.18      2.06 o 
  -4  -5   2       87.31       91.36      1.78 o 
  -3  -5   2        5.46        5.26      0.56 o 
  -2  -5   2      203.25      214.28      2.62 o 
  -1  -5   2     2829.77     2893.23     30.00 o 
   0  -5   2     1037.91     1094.41      9.77 o 
   1  -5   2      358.46      372.77      3.60 o 
   2  -5   2      585.27      605.59      6.61 o 
   3  -5   2      414.10      437.03      5.66 o 
   4  -5   2      283.40      260.06      4.57 o 
   5  -5   2      701.81      672.30     13.45 o 
   6  -5   2        0.61       -0.57      0.57 o 
   7  -5   2       17.29       22.57      1.99 o 
  -6  -4   2       39.81       39.51      1.19 o 
  -5  -4   2       12.83       11.97      0.63 o 
  -4  -4   2        4.08        4.31      0.34 o 
  -3  -4   2      105.66      118.63      2.58 o 
  -2  -4   2      620.68      646.75      7.25 o 
  -1  -4   2      209.01      211.44      2.64 o 
   0  -4   2     1987.84     2058.90     19.31 o 
   1  -4   2        1.25        0.76      0.16 o 
   2  -4   2     1034.98     1022.98      9.71 o 
   3  -4   2      676.21      670.27      7.36 o 
   4  -4   2       90.02       92.89      1.79 o 
   5  -4   2        9.96       11.46      0.65 o 
   6  -4   2       10.72       10.33      0.86 o 
   7  -4   2       28.54       32.00      2.35 o 
  -7  -3   2        1.05        0.43      1.91 o 
  -6  -3   2        1.80        2.85      1.01 o 
  -5  -3   2       85.01       89.32      1.76 o 
  -4  -3   2      130.79      122.26      2.14 o 
  -3  -3   2      254.68      269.03      3.16 o 
  -2  -3   2      390.83      344.77      4.40 o 
  -1  -3   2      491.22      548.57      6.67 o 
   0  -3   2      190.99      207.18      2.18 o 
   1  -3   2      684.69      714.50      6.87 o 
   2  -3   2      202.80      230.35      2.54 o 
   3  -3   2        2.15        1.89      0.21 o 
   4  -3   2      877.22      859.50      8.72 o 
   5  -3   2      144.82      147.57      2.44 o 
   6  -3   2       50.10       49.58      1.50 o 
   7  -3   2       83.90       81.16      2.24 o 
  -7  -2   2        0.02       -1.12      1.12 o 
  -6  -2   2       20.09       20.14      1.05 o 
  -5  -2   2        9.38        7.70      0.60 o 
  -4  -2   2      251.61      249.66      3.13 o 
  -3  -2   2      245.60      245.10      3.53 o 
  -2  -2   2     1828.61     1913.57     19.92 o 
  -1  -2   2    27358.25    21274.05    522.92 o 
   0  -2   2     3344.92     3316.81     74.75 o 
   1  -2   2     4802.37     4427.32     64.03 o 
   2  -2   2        0.75        3.41      0.22 o 
   3  -2   2        6.48        3.70      0.41 o 
   4  -2   2        2.08        4.49      0.44 o 
   5  -2   2      287.39      270.56      3.44 o 
   6  -2   2       87.81       83.18      1.74 o 
   7  -2   2       22.26       21.39      1.00 o 
  -7  -1   2       64.65       74.88      5.11 o 
  -6  -1   2       79.35       73.62      1.65 o 
  -5  -1   2       50.80       43.47      1.11 o 
  -4  -1   2       13.93       12.24      0.59 o 
  -3  -1   2       24.26       23.55      0.67 o 
  -2  -1   2        0.99        2.42      0.28 o 
  -1  -1   2        6.37        8.15      0.24 o 
   0  -1   2      111.22      124.60      1.32 o 
   1  -1   2       18.82       24.76      0.55 o 
   2  -1   2      100.58       86.89      1.15 o 
   3  -1   2      580.74      561.39      5.75 o 
   4  -1   2       15.89       16.03      0.50 o 
   5  -1   2      163.89      158.79      2.95 o 
   6  -1   2       53.67       52.65      1.21 o 
   7  -1   2       25.00       25.61      1.04 o 
  -7   0   2       16.44       11.49      2.55 o 
  -6   0   2       96.67       91.96      3.78 o 
  -5   0   2      394.57      367.88      3.91 o 
  -4   0   2       17.54       15.52      0.48 o 
  -3   0   2     1981.16     2235.49     25.91 o 
  -2   0   2     1168.76     1147.82     14.43 o 
  -1   0   2      112.38      128.54      2.49 o 
   0   0   2     1682.86     1647.66     20.87 o 
   1   0   2     1231.54     1349.05     15.90 o 
   2   0   2      584.79      596.89      6.01 o 
   3   0   2        0.83        2.46      0.40 o 
   4   0   2      242.70      247.57      4.01 o 
   5   0   2        0.17        0.52      0.39 o 
   6   0   2       92.11       91.45      2.74 o 
   7   0   2       31.43       37.99      1.90 o 
  -7   1   2       25.85       22.76      3.19 o 
  -6   1   2       38.62       38.56      1.69 o 
  -5   1   2      212.08      218.31      2.95 o 
  -4   1   2      145.51      135.64      1.92 o 
  -3   1   2       84.45      108.07      1.71 o 
  -2   1   2      106.04      113.97      1.80 o 
  -1   1   2    10043.19     8537.70     90.92 o 
   0   1   2     6412.56     5675.01     93.53 o 
   1   1   2     2207.44     2166.19     22.74 o 
   2   1   2     1046.69     1155.89     15.09 o 
   3   1   2      257.12      270.70      3.47 o 
   4   1   2        0.15       -0.39      0.43 o 
   5   1   2       94.27       85.64      2.22 o 
   6   1   2        0.00        0.11      0.39 o 
  -7   2   2        7.21        6.59      1.26 o 
  -6   2   2       45.06       46.36      2.55 o 
  -5   2   2      316.45      319.20      8.62 o 
  -4   2   2       17.76       20.28      0.68 o 
  -3   2   2       67.05       63.56      1.29 o 
  -2   2   2        1.34        1.37      0.16 o 
  -1   2   2     1364.51     1435.54     13.60 o 
   0   2   2      357.32      354.92      4.00 o 
   1   2   2       34.08       23.05      0.62 o 
   2   2   2       78.77       56.54      0.97 o 
   3   2   2      925.21      916.68     11.00 o 
   4   2   2       47.50       58.78      1.11 o 
   5   2   2       51.11       49.71      1.16 o 
   6   2   2        0.79        1.12      0.40 o 
  -8   3   2       19.76       21.49      3.40 o 
  -7   3   2       39.18       38.80      2.35 o 
  -6   3   2       13.16       12.47      1.42 o 
  -5   3   2      632.14      594.54     11.77 o 
  -4   3   2        1.33       -0.36      0.64 o 
  -3   3   2     1897.61     2024.99     27.51 o 
  -2   3   2      427.44      396.48      4.41 o 
  -1   3   2        5.03        3.71      0.32 o 
   0   3   2       39.98       50.10      0.87 o 
   1   3   2       52.66       40.32      1.03 o 
   2   3   2        1.45        0.14      0.16 o 
   3   3   2       32.65       30.13      0.79 o 
   4   3   2       68.66       64.02      1.47 o 
   5   3   2       58.71       54.87      1.49 o 
   6   3   2       11.47       16.20      1.62 o 
  -8   4   2        7.09        6.17      2.55 o 
  -7   4   2       28.68       34.43      2.20 o 
  -6   4   2        8.36        6.23      1.49 o 
  -5   4   2       30.00       27.81      3.19 o 
  -4   4   2       25.32       21.20      0.94 o 
  -3   4   2       39.12       44.47      0.94 o 
  -2   4   2        5.15        6.72      0.31 o 
  -1   4   2      624.43      607.99      6.72 o 
   0   4   2      408.79      406.34      4.66 o 
   1   4   2      419.73      440.31      5.29 o 
   2   4   2      734.25      710.62      8.24 o 
   3   4   2      229.96      220.21      3.21 o 
   4   4   2        1.64        2.72      0.61 o 
   5   4   2        6.46        6.58      0.63 o 
  -7   5   2       97.06       99.94      3.78 o 
  -6   5   2      534.20      501.34     10.72 o 
  -5   5   2      674.89      649.71     12.91 o 
  -4   5   2       93.56       85.21      2.08 o 
  -3   5   2      610.40      605.44      7.63 o 
  -2   5   2       28.13       37.62      0.79 o 
  -1   5   2        9.78       16.02      0.55 o 
   0   5   2      133.91      153.79      2.15 o 
   1   5   2      210.00      249.19      3.67 o 
   2   5   2      104.99      103.73      2.19 o 
   3   5   2      140.05      130.65      2.37 o 
   4   5   2       10.23        9.16      0.72 o 
   5   5   2       39.26       38.41      1.39 o 
  -7   6   2       33.03       33.10      2.30 o 
  -6   6   2      198.26      189.94      5.39 o 
  -5   6   2      776.00      759.69     14.87 o 
  -4   6   2      339.28      333.01      5.63 o 
  -3   6   2       72.19       65.91      1.20 o 
  -2   6   2      342.40      298.35      3.15 o 
  -1   6   2        8.94        7.23      0.39 o 
   0   6   2      267.13      280.76      3.23 o 
   1   6   2      270.26      263.20      3.76 o 
   2   6   2       95.11       98.70      2.02 o 
   3   6   2       61.93       56.69      1.58 o 
   4   6   2        0.16       -0.36      0.36 o 
   5   6   2        6.85        5.90      0.87 o 
  -7   7   2       86.55      102.00      4.03 o 
  -6   7   2        7.22       13.24      1.60 o 
  -5   7   2        0.17        1.26      0.87 o 
  -4   7   2      180.21      181.15      2.90 o 
  -3   7   2      859.00      906.87     12.81 o 
  -2   7   2      118.49      127.77      1.71 o 
  -1   7   2      598.76      576.31      6.13 o 
   0   7   2      142.34      145.25      2.73 o 
   1   7   2      218.33      208.21      3.28 o 
   2   7   2      402.71      388.47      5.37 o 
   3   7   2      261.01      254.60      4.06 o 
   4   7   2       55.45       50.89      1.68 o 
  -7   8   2       46.60       56.67      3.51 o 
  -6   8   2       34.77       38.21      2.45 o 
  -5   8   2       76.62       73.33      6.17 o 
  -4   8   2        4.08        2.15      0.48 o 
  -3   8   2      347.34      317.17      4.61 o 
  -2   8   2      283.30      283.64      4.41 o 
  -1   8   2       79.31       79.53      1.61 o 
   0   8   2        0.55       -0.01      0.44 o 
   1   8   2        6.91        7.74      0.80 o 
   2   8   2        8.88        9.76      0.79 o 
   3   8   2       43.63       41.27      1.49 o 
  -7   9   2        3.44        9.38      2.23 o 
  -6   9   2        8.59       10.89      1.79 o 
  -5   9   2       95.71       92.45      7.15 o 
  -4   9   2       14.66       15.58      1.09 o 
  -3   9   2      341.27      326.45      4.95 o 
  -2   9   2     1197.65     1172.48     15.37 o 
  -1   9   2      278.61      266.00      3.75 o 
   0   9   2      131.25      125.57      3.32 o 
   1   9   2       10.31        9.26      0.88 o 
   2   9   2       69.05       62.23      2.05 o 
   3   9   2        2.39        1.83      0.66 o 
  -6  10   2        0.02        3.19      1.70 o 
  -5  10   2        0.95        1.91      0.78 o 
  -4  10   2        3.21        3.45      0.63 o 
  -3  10   2        0.93        1.67      0.58 o 
  -2  10   2        0.06        0.85      0.65 o 
  -1  10   2       30.47       29.90      1.04 o 
   0  10   2       16.08       15.59      1.32 o 
   1  10   2        0.66        0.58      0.56 o 
   2  10   2       20.61       25.41      1.44 o 
  -6  11   2       59.62       63.82      3.21 o 
  -5  11   2       12.47       11.07      0.83 o 
  -4  11   2       60.25       58.00      2.94 o 
  -3  11   2      181.05      171.12      3.79 o 
  -2  11   2       72.44       71.09      2.15 o 
  -1  11   2        0.07        0.57      0.58 o 
   0  11   2        2.89        3.05      0.78 o 
   1  11   2       21.83       24.64      2.03 o 
  -5  12   2      132.19      139.99      3.15 o 
  -4  12   2        1.36        2.27      0.72 o 
  -3  12   2       45.76       49.39      2.35 o 
  -2  12   2       88.03       89.16      2.80 o 
  -1  12   2       72.29       80.76      8.72 o 
   0  12   2        0.19        0.60      0.62 o 
  -3  13   2       34.60       32.79      1.66 o 
  -2  13   2        3.60        3.25      0.78 o 
   0 -14   3        6.64        5.28      0.98 o 
   1 -14   3        0.03       -0.86      0.86 o 
   2 -14   3       11.05       10.48      1.10 o 
   3 -14   3        8.76       10.28      1.49 o 
   4 -14   3       92.12       95.33      2.76 o 
  -1 -13   3        0.29       -0.20      0.65 o 
   0 -13   3        0.65        1.31      0.82 o 
   1 -13   3        0.52        0.28      0.45 o 
   2 -13   3        0.18       -0.15      0.63 o 
   3 -13   3        1.10        2.87      0.66 o 
   4 -13   3        1.57        2.78      0.91 o 
   5 -13   3        0.50        0.26      0.96 o 
  -2 -12   3        7.23        7.72      1.42 o 
  -1 -12   3       30.56       32.55      1.51 o 
   0 -12   3       12.68       15.35      0.96 o 
   1 -12   3      118.22      122.72      2.32 o 
   2 -12   3       36.50       33.89      1.32 o 
   3 -12   3       54.03       51.23      1.81 o 
   4 -12   3      236.68      241.63      6.61 o 
   5 -12   3        3.22        4.15      0.90 o 
   6 -12   3       33.53       33.78      2.48 o 
  -3 -11   3      118.72      117.14      4.88 o 
  -2 -11   3        0.42       -0.27      0.61 o 
  -1 -11   3       36.57       41.50      1.94 o 
   0 -11   3       65.41       62.98      1.66 o 
   1 -11   3        3.92        5.32      0.52 o 
   2 -11   3      134.35      130.74      2.55 o 
   3 -11   3       42.22       38.36      2.94 o 
   4 -11   3       70.93       62.33      1.63 o 
   5 -11   3      119.99      112.78      4.13 o 
   6 -11   3       64.01       67.14      4.89 o 
  -4 -10   3       38.27       39.22      2.02 o 
  -3 -10   3       47.33       51.90      2.11 o 
  -2 -10   3       12.11       11.97      0.94 o 
  -1 -10   3      113.72      105.72      2.44 o 
   0 -10   3      702.99      698.44      8.26 o 
   1 -10   3       22.36       22.00      0.80 o 
   2 -10   3      213.09      218.68      3.53 o 
   3 -10   3        9.92       13.89      0.75 o 
   4 -10   3        4.24        3.74      0.49 o 
   5 -10   3        4.81        3.94      1.12 o 
   6 -10   3        5.26        5.58      1.33 o 
   7 -10   3        3.03        4.78      1.38 o 
  -4  -9   3       11.63       11.94      1.15 o 
  -3  -9   3       18.60       18.05      1.04 o 
  -2  -9   3        0.07       -0.22      0.36 o 
  -1  -9   3        2.12        3.12      0.80 o 
   0  -9   3      444.91      436.18      4.85 o 
   1  -9   3      577.72      585.81      6.21 o 
   2  -9   3      214.41      203.39      2.45 o 
   3  -9   3       44.83       44.06      1.09 o 
   4  -9   3      132.21      136.09      3.13 o 
   5  -9   3       69.67       75.65      3.21 o 
   6  -9   3       45.08       45.23      2.63 o 
   7  -9   3      139.07      156.27     10.96 o 
  -5  -8   3        2.97        2.81      0.74 o 
  -4  -8   3      209.19      197.61      4.31 o 
  -3  -8   3      282.80      267.71      5.47 o 
  -2  -8   3        8.20        7.68      0.70 o 
  -1  -8   3      236.29      206.56      4.79 o 
   0  -8   3       40.54       38.07      0.91 o 
   1  -8   3      248.14      275.67      3.01 o 
   2  -8   3        2.61        4.56      0.32 o 
   3  -8   3      381.74      374.88      4.54 o 
   4  -8   3        1.82        1.09      0.54 o 
   5  -8   3      108.45      106.90      3.75 o 
   6  -8   3       33.63       31.86      2.24 o 
   7  -8   3        5.51        5.77      1.48 o 
  -5  -7   3        1.76        2.70      1.02 o 
  -4  -7   3       42.49       43.97      1.65 o 
  -3  -7   3        0.42        0.49      0.40 o 
  -2  -7   3        0.04        0.58      0.35 o 
  -1  -7   3       28.11       19.30      0.96 o 
   0  -7   3     1069.47     1003.43      9.17 o 
   1  -7   3       43.53       42.62      0.91 o 
   2  -7   3      330.51      326.40      3.35 o 
   3  -7   3       47.96       50.23      0.99 o 
   4  -7   3       22.10       16.90      0.98 o 
   5  -7   3        1.96        1.76      0.96 o 
   6  -7   3        7.03        9.60      1.42 o 
   7  -7   3        5.38        5.94      1.42 o 
  -6  -6   3        5.83        5.01      0.75 o 
  -5  -6   3       12.57       12.52      1.40 o 
  -4  -6   3        4.56        4.68      0.56 o 
  -3  -6   3      254.93      256.37      3.59 o 
  -2  -6   3       78.83       65.06      1.80 o 
  -1  -6   3       11.35        8.83      0.69 o 
   0  -6   3      759.00      808.76      7.95 o 
   1  -6   3     1304.00     1387.02     13.30 o 
   2  -6   3     1286.40     1377.11     12.28 o 
   3  -6   3       27.08       35.08      1.11 o 
   4  -6   3      996.85      948.47     13.94 o 
   5  -6   3      249.50      239.74      6.16 o 
   6  -6   3        7.45        6.65      1.18 o 
   7  -6   3       45.81       46.50      2.91 o 
  -6  -5   3        6.21        5.79      0.74 o 
  -5  -5   3       19.23       18.28      1.04 o 
  -4  -5   3      328.38      317.01      4.22 o 
  -3  -5   3      160.66      159.40      2.22 o 
  -2  -5   3      124.87      148.08      3.29 o 
  -1  -5   3     1365.85     1381.16     16.42 o 
   0  -5   3      919.40      970.92      9.38 o 
   1  -5   3      256.09      251.15      2.77 o 
   2  -5   3       13.63       16.72      0.50 o 
   3  -5   3      176.48      171.77      2.34 o 
   4  -5   3       35.91       34.37      1.57 o 
   5  -5   3      136.60      142.02      2.67 o 
   6  -5   3       61.26       59.74      1.98 o 
   7  -5   3       27.28       30.93      2.45 o 
  -6  -4   3        2.57        2.70      0.56 o 
  -5  -4   3        8.93       10.99      0.67 o 
  -4  -4   3      485.14      486.94      5.89 o 
  -3  -4   3        0.47        0.01      0.29 o 
  -2  -4   3      915.79     1047.14     12.56 o 
  -1  -4   3      355.10      405.69      4.55 o 
   0  -4   3      686.60      657.51      6.72 o 
   1  -4   3      606.87      613.17      5.61 o 
   2  -4   3      435.48      495.11      4.30 o 
   3  -4   3      546.17      568.55      6.43 o 
   4  -4   3       49.16       52.07      1.23 o 
   5  -4   3       47.08       45.09      1.45 o 
   6  -4   3        4.93        2.36      0.50 o 
   7  -4   3        0.00       -0.37      0.37 o 
  -7  -3   3        3.27        3.37      0.61 o 
  -6  -3   3        8.31        7.85      0.56 o 
  -5  -3   3      147.68      145.15      2.14 o 
  -4  -3   3      431.15      430.48      5.14 o 
  -3  -3   3      337.73      329.51      4.97 o 
  -2  -3   3        4.02        2.46      0.31 o 
  -1  -3   3     2980.23     3264.64     33.57 o 
   0  -3   3        0.22        0.56      0.12 o 
   1  -3   3      721.31      710.99      6.43 o 
   2  -3   3      891.32      963.50      9.43 o 
   3  -3   3       37.97       33.75      1.12 o 
   4  -3   3     1862.76     1845.09     19.82 o 
   5  -3   3      385.55      380.96      4.99 o 
   6  -3   3        0.02        0.29      0.35 o 
   7  -3   3        2.58        1.70      0.80 o 
  -7  -2   3        5.34        6.81      1.96 o 
  -6  -2   3       22.25       23.28      0.88 o 
  -5  -2   3       33.52       36.77      0.71 o 
  -4  -2   3      523.24      511.42      5.90 o 
  -3  -2   3      167.07      171.15      2.09 o 
  -2  -2   3      676.34      735.54      7.82 o 
  -1  -2   3      989.28     1140.89     13.29 o 
   0  -2   3       13.08       10.60      0.26 o 
   1  -2   3      222.51      210.87      1.92 o 
   2  -2   3      230.97      262.60      3.25 o 
   3  -2   3        4.03        4.62      0.29 o 
   4  -2   3      109.85      118.69      3.17 o 
   5  -2   3       40.81       42.37      1.20 o 
   6  -2   3      266.98      281.10      4.55 o 
   7  -2   3       20.52       19.92      1.10 o 
  -7  -1   3        0.57        1.06      0.64 o 
  -6  -1   3      220.50      228.98      6.09 o 
  -5  -1   3      101.00       99.54      1.72 o 
  -4  -1   3      118.87      135.23      1.97 o 
  -3  -1   3       24.28       17.09      0.55 o 
  -2  -1   3       56.27       63.04      1.00 o 
  -1  -1   3       38.39       45.02      0.71 o 
   0  -1   3      147.55      133.39      1.51 o 
   1  -1   3      568.42      555.75      6.02 o 
   2  -1   3      232.39      247.64      3.01 o 
   3  -1   3     1092.02     1078.41     13.86 o 
   4  -1   3      137.41      146.86      2.15 o 
   5  -1   3       15.50       14.07      0.69 o 
   6  -1   3       33.19       33.96      1.88 o 
   7  -1   3        7.54        7.53      1.11 o 
  -7   0   3        7.08        8.72      2.34 o 
  -6   0   3       54.70       59.90      2.10 o 
  -5   0   3      359.99      390.51      6.39 o 
  -4   0   3      490.16      481.44      6.21 o 
  -3   0   3      513.68      536.01      5.91 o 
  -2   0   3       81.28       91.77      1.32 o 
  -1   0   3      904.82      978.48     11.27 o 
   0   0   3      714.45      801.49      8.50 o 
   1   0   3       15.29        6.70      0.28 o 
   2   0   3      179.61      206.67      2.61 o 
   3   0   3      148.37      171.04      2.17 o 
   4   0   3      546.48      546.41      5.96 o 
   5   0   3      193.81      196.47      3.03 o 
   6   0   3        7.19        6.21      0.51 o 
  -7   1   3       15.31       21.49      3.19 o 
  -6   1   3       12.91       10.83      1.03 o 
  -5   1   3      103.62       98.79      2.38 o 
  -4   1   3       15.40       11.35      0.53 o 
  -3   1   3      578.03      510.76      7.45 o 
  -2   1   3       74.75       76.25      0.89 o 
  -1   1   3    10234.43     8741.70    105.24 o 
   0   1   3     5313.07     5124.65    127.05 o 
   1   1   3      612.66      645.47      7.03 o 
   2   1   3       25.13       36.05      0.95 o 
   3   1   3      100.18      122.87      1.73 o 
   4   1   3       64.04       69.11      1.48 o 
   5   1   3        1.51        2.37      0.37 o 
   6   1   3        1.43        2.73      0.45 o 
  -7   2   3        9.64        5.53      2.34 o 
  -6   2   3       70.34       82.06      3.30 o 
  -5   2   3        0.69        1.02      0.85 o 
  -4   2   3        4.25        6.69      0.52 o 
  -3   2   3      401.46      425.92      5.35 o 
  -2   2   3      496.92      508.33      5.45 o 
  -1   2   3      861.69      908.09      8.83 o 
   0   2   3      841.88      821.53     10.11 o 
   1   2   3      394.08      388.71      8.51 o 
   2   2   3      333.02      374.78      5.07 o 
   3   2   3      130.98      118.27      2.32 o 
   4   2   3      325.00      311.95      4.31 o 
   5   2   3        2.71        1.95      0.61 o 
   6   2   3       13.07       15.28      1.05 o 
  -8   3   3       13.88       12.13      3.19 o 
  -7   3   3       25.64       26.70      4.25 o 
  -6   3   3       25.03       26.46      1.73 o 
  -5   3   3      100.60      112.11      3.42 o 
  -4   3   3      976.94      984.10     14.01 o 
  -3   3   3      157.03      183.11      6.35 o 
  -2   3   3        5.65        0.72      0.15 o 
  -1   3   3      847.43     1028.64     10.01 o 
   0   3   3     1011.96     1138.35     13.47 o 
   1   3   3        0.32        0.25      0.27 o 
   2   3   3      479.71      487.26      5.93 o 
   3   3   3        0.65        1.19      0.38 o 
   4   3   3      522.36      513.96      9.55 o 
   5   3   3      195.48      190.13      3.21 o 
   6   3   3        0.67        1.77      0.86 o 
  -8   4   3        4.37        5.11      2.55 o 
  -7   4   3        5.14        8.16      2.77 o 
  -6   4   3       33.31       30.92      1.99 o 
  -5   4   3       30.64       32.40      1.84 o 
  -4   4   3      302.97      315.10      5.25 o 
  -3   4   3       99.21      102.96      1.65 o 
  -2   4   3      224.27      277.69      3.14 o 
  -1   4   3      499.79      467.13      4.92 o 
   0   4   3      675.62      613.63      6.88 o 
   1   4   3      253.89      243.30      3.68 o 
   2   4   3       11.81       15.34      0.71 o 
   3   4   3        2.07        1.70      0.47 o 
   4   4   3      126.92      121.08      2.40 o 
   5   4   3        9.44        9.59      0.80 o 
  -7   5   3        3.98        2.77      1.09 o 
  -6   5   3       55.35       57.63      3.72 o 
  -5   5   3      226.82      233.08      5.84 o 
  -4   5   3       75.31       76.46      1.96 o 
  -3   5   3       18.80       24.45      0.54 o 
  -2   5   3      219.39      211.84      2.60 o 
  -1   5   3       98.38       96.46      1.48 o 
   0   5   3      492.64      500.07      5.78 o 
   1   5   3      373.65      361.82      5.15 o 
   2   5   3       14.13       18.34      1.32 o 
   3   5   3      641.41      645.52     11.48 o 
   4   5   3      341.38      341.44      6.28 o 
   5   5   3        5.54        6.59      0.89 o 
  -7   6   3        9.84       13.19      1.69 o 
  -6   6   3       68.32       69.48      3.12 o 
  -5   6   3      277.31      291.68      6.98 o 
  -4   6   3      110.85      122.87      2.30 o 
  -3   6   3       25.64       29.20      0.95 o 
  -2   6   3       39.21       35.05      0.85 o 
  -1   6   3       41.54       35.86      0.89 o 
   0   6   3       48.16       43.89      1.43 o 
   1   6   3       28.30       30.94      1.37 o 
   2   6   3       15.54       14.18      0.91 o 
   3   6   3       22.36       22.50      1.15 o 
   4   6   3       41.76       49.04      1.75 o 
  -7   7   3        0.21        0.64      0.97 o 
  -6   7   3       78.22       80.00      3.36 o 
  -5   7   3        0.93        0.43      1.28 o 
  -4   7   3       20.42       23.86      0.87 o 
  -3   7   3       65.05       61.88      1.54 o 
  -2   7   3       28.10       26.42      0.75 o 
  -1   7   3      482.66      476.05      5.67 o 
   0   7   3      929.65      906.32     11.56 o 
   1   7   3        2.19        2.04      0.74 o 
   2   7   3       32.63       34.58      2.82 o 
   3   7   3        4.51        3.94      0.68 o 
   4   7   3        5.41        5.78      0.85 o 
  -7   8   3       79.16       84.00      3.88 o 
  -6   8   3        5.24        5.11      1.70 o 
  -5   8   3       35.89       38.61      1.98 o 
  -4   8   3       14.14       11.74      0.70 o 
  -3   8   3        0.92        0.45      0.35 o 
  -2   8   3      161.49      161.88      2.35 o 
  -1   8   3      119.28      106.57      1.93 o 
   0   8   3      501.48      497.86      7.09 o 
   1   8   3      275.57      268.03      4.59 o 
   2   8   3      109.35      110.82      2.70 o 
   3   8   3       45.83       46.37      2.85 o 
  -7   9   3       42.48       47.01      2.60 o 
  -6   9   3       24.47       28.99      2.09 o 
  -5   9   3       58.00       55.94      2.02 o 
  -4   9   3       90.72       93.74      1.93 o 
  -3   9   3        4.46        4.70      0.57 o 
  -2   9   3        0.50        0.61      0.42 o 
  -1   9   3       32.07       30.93      1.60 o 
   0   9   3      112.45      106.87      2.59 o 
   1   9   3      136.66      132.29      3.02 o 
   2   9   3       23.18       24.12      1.38 o 
  -6  10   3        0.86        3.78      3.08 o 
  -5  10   3        0.00       -0.07      0.35 o 
  -4  10   3       28.30       30.01      1.39 o 
  -3  10   3       32.31       30.61      1.38 o 
  -2  10   3        1.75        0.46      0.78 o 
  -1  10   3      117.25      120.67      2.17 o 
   0  10   3      146.15      145.30      3.23 o 
   1  10   3       17.96       20.12      1.30 o 
   2  10   3      128.65      129.05      4.79 o 
  -5  11   3       94.27      102.73      2.57 o 
  -4  11   3        3.56        3.54      1.04 o 
  -3  11   3       16.79       17.17      1.18 o 
  -2  11   3        6.63        6.16      1.14 o 
  -1  11   3       10.14       11.74      1.96 o 
   0  11   3       29.27       34.29      1.97 o 
  -4  12   3      101.90      109.58      2.98 o 
  -3  12   3       25.10       25.59      1.46 o 
  -2  12   3       78.44       88.78      2.56 o 
  -1  12   3      138.60      159.77      8.08 o 
   2 -15   4       59.44       62.61      4.33 o 
   0 -14   4        2.49        0.94      0.85 o 
   1 -14   4       12.85       13.56      1.33 o 
   2 -14   4       90.91       90.08      2.63 o 
   3 -14   4      112.60      116.93      3.01 o 
   4 -14   4        0.91        1.87      0.67 o 
  -2 -13   4        7.60        7.80      1.81 o 
  -1 -13   4       22.06       24.97      1.84 o 
   0 -13   4      102.95      103.65      2.72 o 
   1 -13   4       78.09       78.04      2.04 o 
   2 -13   4        0.01       -0.13      0.48 o 
   3 -13   4        3.95        5.96      0.83 o 
   4 -13   4       67.73       74.96      2.23 o 
   5 -13   4        0.01       -0.30      1.17 o 
  -2 -12   4       21.83       21.81      1.52 o 
  -1 -12   4      228.44      216.17      5.80 o 
   0 -12   4       17.41       18.47      0.99 o 
   1 -12   4      378.53      382.25      4.63 o 
   2 -12   4      151.01      157.30      2.97 o 
   3 -12   4        0.50        0.38      0.52 o 
   4 -12   4        2.12        2.86      0.61 o 
   5 -12   4       12.11       14.99      1.73 o 
   6 -12   4        0.02        2.02      1.18 o 
  -3 -11   4       46.56       50.20      2.16 o 
  -2 -11   4        1.01        0.76      0.55 o 
  -1 -11   4        5.31        5.19      0.74 o 
   0 -11   4        3.37        2.13      0.49 o 
   1 -11   4       24.23       25.14      0.89 o 
   2 -11   4       62.63       60.30      1.90 o 
   3 -11   4      481.93      456.42      5.71 o 
   4 -11   4        0.06        0.17      0.34 o 
   5 -11   4      207.92      190.14     13.72 o 
   6 -11   4       13.65        8.02      1.50 o 
  -4 -10   4       14.95       14.56      1.28 o 
  -3 -10   4      222.04      224.97      7.00 o 
  -2 -10   4       55.72       58.47      1.81 o 
  -1 -10   4        2.18        2.59      0.76 o 
   0 -10   4       28.78       24.01      0.97 o 
   1 -10   4       95.63       90.08      1.76 o 
   2 -10   4       76.32       76.91      1.56 o 
   3 -10   4        1.06        3.12      0.43 o 
   4 -10   4       17.57       15.02      0.66 o 
   5 -10   4       18.29       17.08      3.08 o 
   6 -10   4       48.01       53.70      3.08 o 
  -4  -9   4        0.25       -0.37      0.62 o 
  -3  -9   4       41.06       38.70      1.70 o 
  -2  -9   4       18.90       19.54      1.07 o 
  -1  -9   4      361.65      360.49      5.38 o 
   0  -9   4      127.36      119.02      1.85 o 
   1  -9   4     1016.53      939.25      8.82 o 
   2  -9   4     1449.46     1446.78     13.14 o 
   3  -9   4       27.02       25.92      0.84 o 
   4  -9   4      373.04      354.64      6.16 o 
   5  -9   4       74.51       65.95      4.47 o 
   6  -9   4       23.43       24.17      2.98 o 
   7  -9   4        2.03        0.51      1.06 o 
  -5  -8   4       66.51       68.43      2.43 o 
  -4  -8   4       52.26       53.07      1.92 o 
  -3  -8   4       71.69       72.38      2.17 o 
  -2  -8   4       11.82       13.65      0.83 o 
  -1  -8   4       35.20       32.52      1.74 o 
   0  -8   4       29.30       29.10      1.16 o 
   1  -8   4      367.70      394.73      4.04 o 
   2  -8   4      231.47      227.01      2.57 o 
   3  -8   4      225.36      215.78      2.93 o 
   4  -8   4       57.16       67.22      1.96 o 
   5  -8   4      246.82      233.32      6.23 o 
   6  -8   4       25.39       22.16      2.34 o 
   7  -8   4        5.56        4.94      1.38 o 
  -5  -7   4       59.61       62.02      3.13 o 
  -4  -7   4       44.71       42.88      1.65 o 
  -3  -7   4       43.26       41.55      1.30 o 
  -2  -7   4      280.31      294.33      4.43 o 
  -1  -7   4      107.81      109.97      1.75 o 
   0  -7   4      467.81      479.61      5.49 o 
   1  -7   4      468.71      485.59      5.11 o 
   2  -7   4       25.70       29.25      0.71 o 
   3  -7   4       56.36       54.16      0.89 o 
   4  -7   4      108.59       96.43      2.44 o 
   5  -7   4        0.59        2.30      0.87 o 
   6  -7   4       19.73       21.18      1.94 o 
   7  -7   4      171.09      160.45     13.08 o 
  -6  -6   4       45.48       51.36      3.34 o 
  -5  -6   4       14.20       15.10      1.35 o 
  -4  -6   4       96.18       99.41      2.47 o 
  -3  -6   4      128.81      130.04      2.44 o 
  -2  -6   4        1.39        2.99      1.60 o 
  -1  -6   4      376.49      392.95      4.61 o 
   0  -6   4       23.45       31.95      0.71 o 
   1  -6   4      719.40      708.50      7.08 o 
   2  -6   4      202.10      186.05      2.57 o 
   3  -6   4      118.97      107.25      1.78 o 
   4  -6   4        4.87        6.07      0.52 o 
   5  -6   4        0.69       -0.18      0.41 o 
   6  -6   4        0.02        0.54      0.74 o 
   7  -6   4        9.08        9.31      1.53 o 
  -6  -5   4        6.00        5.58      0.89 o 
  -5  -5   4       27.49       25.62      1.20 o 
  -4  -5   4      337.40      330.48      5.04 o 
  -3  -5   4     1411.74     1377.43     16.57 o 
  -2  -5   4      277.65      299.23      5.99 o 
  -1  -5   4        1.02        0.52      0.22 o 
   0  -5   4      249.84      226.67      3.30 o 
   1  -5   4       82.37       96.93      1.24 o 
   2  -5   4      328.39      403.56      3.87 o 
   3  -5   4      254.90      243.55      2.94 o 
   4  -5   4        1.15        1.39      0.36 o 
   5  -5   4      411.10      390.54      7.49 o 
   6  -5   4      106.35      105.62      3.72 o 
   7  -5   4        1.98        1.21      0.65 o 
  -6  -4   4        9.28        8.88      0.75 o 
  -5  -4   4       67.94       70.56      2.47 o 
  -4  -4   4       84.44       90.00      1.76 o 
  -3  -4   4     2272.13     2326.84     24.25 o 
  -2  -4   4     5808.20     5912.44     68.65 o 
  -1  -4   4     2215.93     2562.83     26.46 o 
   0  -4   4     1698.80     1723.95     15.07 o 
   1  -4   4      209.17      199.67      2.01 o 
   2  -4   4      214.87      216.93      2.56 o 
   3  -4   4       52.37       52.70      1.01 o 
   4  -4   4      884.67      836.07      9.63 o 
   5  -4   4      678.87      678.22      8.21 o 
   6  -4   4       50.69       52.44      1.68 o 
   7  -4   4       16.95       18.93      1.19 o 
  -7  -3   4       22.08       27.24      1.38 o 
  -6  -3   4        1.77        2.08      0.55 o 
  -5  -3   4        2.05        3.25      0.64 o 
  -4  -3   4       47.09       43.77      0.89 o 
  -3  -3   4        0.77        4.21      0.29 o 
  -2  -3   4       37.56       40.46      0.95 o 
  -1  -3   4     1532.26     1554.45     14.72 o 
   0  -3   4        0.09        0.18      0.13 o 
   1  -3   4     1272.27     1275.16     11.29 o 
   2  -3   4      633.98      584.31      5.98 o 
   3  -3   4       22.87       29.50      0.97 o 
   4  -3   4      503.90      487.13      6.05 o 
   5  -3   4      253.14      236.54      3.56 o 
   6  -3   4       15.76       15.91      0.85 o 
   7  -3   4        7.51        9.39      0.83 o 
  -7  -2   4       30.53       30.83      4.25 o 
  -6  -2   4       31.24       33.69      2.02 o 
  -5  -2   4        8.26        9.74      0.74 o 
  -4  -2   4      352.89      389.14      4.61 o 
  -3  -2   4      741.74      711.14      7.05 o 
  -2  -2   4        1.81        1.21      0.43 o 
  -1  -2   4      434.36      414.96      3.85 o 
   0  -2   4     1005.44     1040.94     10.02 o 
   1  -2   4      516.71      508.86      4.65 o 
   2  -2   4      207.04      227.34      3.29 o 
   3  -2   4      781.52      759.20      7.77 o 
   4  -2   4       65.69       70.91      1.49 o 
   5  -2   4       86.06       82.57      2.01 o 
   6  -2   4       52.63       54.94      1.56 o 
   7  -2   4       10.49       13.54      1.23 o 
  -7  -1   4        0.92        0.00      0.43 o 
  -6  -1   4       20.06       18.93      1.28 o 
  -5  -1   4      204.91      198.83      3.54 o 
  -4  -1   4        5.96        4.50      0.48 o 
  -3  -1   4      208.60      209.41      4.11 o 
  -2  -1   4      636.44      640.60      7.09 o 
  -1  -1   4      945.54      985.65     10.22 o 
   0  -1   4     1891.28     2040.61     19.25 o 
   1  -1   4     1585.09     1705.97     17.81 o 
   2  -1   4      108.13      135.53      1.95 o 
   3  -1   4       49.69       47.55      1.46 o 
   4  -1   4        2.80        1.70      0.55 o 
   5  -1   4        8.88        9.94      0.60 o 
   6  -1   4       20.53       18.72      1.21 o 
  -7   0   4       51.17       57.65      2.55 o 
  -6   0   4      114.37      110.92      3.09 o 
  -5   0   4       36.17       36.80      1.17 o 
  -4   0   4       95.65       83.41      1.46 o 
  -3   0   4       23.75       27.39      0.74 o 
  -2   0   4      163.21      173.76      2.02 o 
  -1   0   4       29.92       22.33      0.94 o 
   0   0   4      585.31      630.18      6.26 o 
   1   0   4     1021.55     1135.12     12.07 o 
   2   0   4      949.72      950.67     13.32 o 
   3   0   4      142.32      163.40      2.37 o 
   4   0   4      193.49      186.97      3.22 o 
   5   0   4       12.84       12.41      1.14 o 
   6   0   4       22.92       24.76      1.24 o 
  -7   1   4       71.79       65.94      2.57 o 
  -6   1   4      435.46      416.49     13.62 o 
  -5   1   4        3.90        4.53      0.57 o 
  -4   1   4     1446.89     1490.48     20.10 o 
  -3   1   4      750.36      794.72      9.38 o 
  -2   1   4        2.58        4.38      0.21 o 
  -1   1   4       78.27       71.71      1.06 o 
   0   1   4     1167.88     1272.47     13.42 o 
   1   1   4      181.27      202.12      3.03 o 
   2   1   4        5.30        7.00      0.44 o 
   3   1   4      149.43      133.60      2.42 o 
   4   1   4        1.73        1.80      0.58 o 
   5   1   4       46.39       47.89      1.90 o 
   6   1   4       78.96       77.97      2.03 o 
  -7   2   4       35.80       36.22      1.88 o 
  -6   2   4       24.26       22.87      1.21 o 
  -5   2   4       16.39       13.98      0.90 o 
  -4   2   4      193.26      217.32      3.99 o 
  -3   2   4      236.30      243.22      3.22 o 
  -2   2   4      377.29      353.73      4.54 o 
  -1   2   4     1121.68     1204.08     12.76 o 
   0   2   4      417.84      387.98      4.53 o 
   1   2   4     1760.50     1793.87     21.43 o 
   2   2   4      255.60      269.38      4.64 o 
   3   2   4       48.09       42.91      1.44 o 
   4   2   4      117.24      113.00      2.38 o 
   5   2   4        1.48        0.67      0.51 o 
   6   2   4        3.61        2.44      0.55 o 
  -7   3   4      182.19      198.85      5.31 o 
  -6   3   4      117.51      117.08      2.91 o 
  -5   3   4       37.45       37.85      1.50 o 
  -4   3   4      406.66      390.94      5.96 o 
  -3   3   4       24.88       32.76      0.59 o 
  -2   3   4        0.79        2.39      0.23 o 
  -1   3   4      645.39      607.33      6.20 o 
   0   3   4      214.37      253.69      3.54 o 
   1   3   4      366.13      386.17      5.39 o 
   2   3   4        1.20        0.14      0.27 o 
   3   3   4       56.67       62.63      1.64 o 
   4   3   4      152.20      144.70      3.29 o 
   5   3   4       18.80       19.64      1.17 o 
  -7   4   4        7.29        7.66      1.14 o 
  -6   4   4      164.51      163.31      3.66 o 
  -5   4   4      192.29      180.96      4.35 o 
  -4   4   4      138.85      125.19      2.56 o 
  -3   4   4      309.97      277.22      3.13 o 
  -2   4   4       35.39       32.70      0.76 o 
  -1   4   4      137.34      129.45      1.82 o 
   0   4   4      586.73      588.92      6.06 o 
   1   4   4        0.01       -0.06      0.42 o 
   2   4   4       33.68       34.70      1.19 o 
   3   4   4       36.13       30.98      1.53 o 
   4   4   4       31.50       31.16      1.52 o 
   5   4   4        0.02        0.42      0.49 o 
  -7   5   4        0.06        1.35      0.66 o 
  -6   5   4       49.84       54.59      2.33 o 
  -5   5   4       38.26       36.16      1.79 o 
  -4   5   4      263.90      276.08      4.71 o 
  -3   5   4       19.17       16.32      0.70 o 
  -2   5   4      243.15      242.21      2.96 o 
  -1   5   4       17.06       13.79      0.71 o 
   0   5   4      382.68      365.70      4.51 o 
   1   5   4      226.47      228.01      4.51 o 
   2   5   4      225.22      205.33      4.15 o 
   3   5   4      132.84      132.94      3.87 o 
   4   5   4        9.85        9.92      1.57 o 
  -7   6   4       40.22       45.11      3.62 o 
  -6   6   4       27.47       26.33      1.73 o 
  -5   6   4        0.19        0.14      0.57 o 
  -4   6   4      705.18      687.86      8.69 o 
  -3   6   4      541.87      527.99      6.32 o 
  -2   6   4        8.63        8.59      0.55 o 
  -1   6   4       54.96       52.98      1.25 o 
   0   6   4       11.54       12.04      0.94 o 
   1   6   4       12.69       11.75      0.94 o 
   2   6   4       75.37       73.95      2.25 o 
   3   6   4        4.15        4.00      0.69 o 
   4   6   4       67.96       66.56      2.14 o 
  -7   7   4       58.76       57.00      2.70 o 
  -6   7   4      267.15      254.35     11.59 o 
  -5   7   4       76.31       75.76      3.19 o 
  -4   7   4      548.38      515.85      6.27 o 
  -3   7   4     1065.48     1034.01     11.58 o 
  -2   7   4       77.12       72.34      1.42 o 
  -1   7   4      406.81      380.37      4.81 o 
   0   7   4      344.45      333.63      6.00 o 
   1   7   4        4.76        5.16      0.69 o 
   2   7   4        0.02        0.01      0.45 o 
   3   7   4        1.57        1.35      0.57 o 
  -7   8   4       17.33       16.84      1.69 o 
  -6   8   4        8.45        7.24      1.22 o 
  -5   8   4        0.47        0.30      0.47 o 
  -4   8   4       10.67       14.90      0.75 o 
  -3   8   4       37.50       45.73      2.82 o 
  -2   8   4       14.45       14.16      0.72 o 
  -1   8   4       31.15       30.15      1.04 o 
   0   8   4        9.70       11.01      0.89 o 
   1   8   4      101.85      109.06      2.64 o 
   2   8   4      181.42      180.43      4.94 o 
   3   8   4        1.58        0.42      0.60 o 
  -6   9   4        2.83        3.57      1.06 o 
  -5   9   4       35.22       34.73      1.43 o 
  -4   9   4       79.05       70.68      1.88 o 
  -3   9   4       37.56       35.62      2.53 o 
  -2   9   4        1.54        1.13      1.28 o 
  -1   9   4       16.83       14.75      0.81 o 
   0   9   4       56.51       50.52      2.49 o 
   1   9   4        0.29        0.70      0.58 o 
   2   9   4       47.10       56.92      2.89 o 
  -6  10   4       50.26       59.42      2.54 o 
  -5  10   4        0.01        0.21      0.37 o 
  -4  10   4      114.43      104.41      4.45 o 
  -3  10   4       91.47       89.74      2.48 o 
  -2  10   4       55.20       54.87      2.35 o 
  -1  10   4        0.89        1.44      0.63 o 
   0  10   4       66.70       62.06      2.12 o 
   1  10   4        0.06        0.20      0.62 o 
  -5  11   4       53.43       52.09      1.83 o 
  -4  11   4        3.78        4.83      0.89 o 
  -3  11   4        0.00        0.46      0.63 o 
  -2  11   4       49.77       48.97      2.24 o 
  -1  11   4        6.29        6.81      2.55 o 
   0  11   4       17.64       18.26      1.32 o 
  -3  12   4       68.99       77.75      2.78 o 
   1 -15   5       49.00       49.78      2.60 o 
   2 -15   5       33.43       37.26      1.81 o 
   3 -15   5        0.54        0.65      1.06 o 
  -1 -14   5       24.50       29.60      1.85 o 
   0 -14   5       57.94       63.58      2.79 o 
   1 -14   5        7.07        6.44      1.07 o 
   2 -14   5       64.11       69.04      2.32 o 
   3 -14   5      172.10      178.01      3.96 o 
   4 -14   5        8.61       10.18      0.95 o 
  -2 -13   5       45.82       47.44      2.46 o 
  -1 -13   5       21.65       19.66      2.38 o 
   0 -13   5       18.75       18.27      1.02 o 
   1 -13   5        1.27        0.59      0.63 o 
   2 -13   5        9.65        8.06      0.78 o 
   3 -13   5       36.97       34.02      1.85 o 
   4 -13   5      161.30      157.20      3.37 o 
   5 -13   5       41.42       45.15      2.27 o 
  -3 -12   5        6.26        6.10      1.03 o 
  -2 -12   5      108.03      100.73      3.74 o 
  -1 -12   5      334.86      322.07      5.40 o 
   0 -12   5       68.52       68.48      1.74 o 
   1 -12   5       72.32       69.20      1.58 o 
   2 -12   5        7.11        6.31      0.70 o 
   3 -12   5       50.64       48.27      2.05 o 
   4 -12   5        0.01        0.17      0.36 o 
   5 -12   5        1.27        3.36      1.12 o 
   6 -12   5        0.17        0.81      1.06 o 
  -3 -11   5       27.86       27.75      1.59 o 
  -2 -11   5        3.61        2.17      0.86 o 
  -1 -11   5       70.29       74.59      2.33 o 
   0 -11   5      167.21      180.05      2.99 o 
   1 -11   5       67.78       65.49      1.59 o 
   2 -11   5       22.25       20.24      0.99 o 
   3 -11   5       53.53       54.21      1.35 o 
   4 -11   5       23.86       27.86      2.15 o 
   5 -11   5      113.79      104.95      3.98 o 
   6 -11   5      110.90      109.12      4.44 o 
  -4 -10   5       65.14       61.00      2.39 o 
  -3 -10   5       18.99       16.56      1.26 o 
  -2 -10   5       97.53       96.51      3.09 o 
  -1 -10   5        6.01        3.05      0.62 o 
   0 -10   5      163.91      154.88      2.61 o 
   1 -10   5      107.94      112.30      1.84 o 
   2 -10   5        9.27       11.20      0.65 o 
   3 -10   5        0.00       -0.29      0.29 o 
   4 -10   5      122.44      126.94      5.08 o 
   5 -10   5       30.73       35.42      2.24 o 
   6 -10   5        6.40        6.36      1.33 o 
  -5  -9   5       35.15       32.88      1.79 o 
  -4  -9   5       73.84       83.38      2.60 o 
  -3  -9   5        0.77        0.31      0.55 o 
  -2  -9   5       77.23       71.96      1.93 o 
  -1  -9   5      536.85      510.76      6.26 o 
   0  -9   5       80.20       85.92      1.51 o 
   1  -9   5      949.47      919.21      8.67 o 
   2  -9   5      138.12      139.06      2.46 o 
   3  -9   5       28.06       30.38      0.89 o 
   4  -9   5       52.99       41.72      1.30 o 
   5  -9   5       15.82       15.63      1.63 o 
   6  -9   5        0.00       -0.35      1.06 o 
  -5  -8   5       47.08       46.05      2.63 o 
  -4  -8   5        0.00       -0.52      0.52 o 
  -3  -8   5       18.54       15.79      1.08 o 
  -2  -8   5        5.17        5.23      0.60 o 
  -1  -8   5      145.94      139.54      2.46 o 
   0  -8   5      729.98      746.96      7.63 o 
   1  -8   5      341.09      379.72      4.26 o 
   2  -8   5        0.45        0.56      0.23 o 
   3  -8   5     1324.09     1250.78     13.49 o 
   4  -8   5      848.49      783.51     13.38 o 
   5  -8   5       32.77       35.60      3.19 o 
   6  -8   5      163.41      174.82      5.63 o 
   7  -8   5       71.17       74.82      3.75 o 
  -6  -7   5       10.27       11.93      2.03 o 
  -5  -7   5       66.79       72.56      2.80 o 
  -4  -7   5       76.71       78.33      2.32 o 
  -3  -7   5       94.79       96.59      2.86 o 
  -2  -7   5      296.65      284.33      4.85 o 
  -1  -7   5       22.90       24.68      0.86 o 
   0  -7   5       15.19       11.80      0.51 o 
   1  -7   5       40.47       36.80      0.83 o 
   2  -7   5      163.84      165.70      2.16 o 
   3  -7   5       46.94       42.91      1.21 o 
   4  -7   5      279.87      274.67      4.38 o 
   5  -7   5       14.87       14.92      1.16 o 
   6  -7   5       57.24       70.88      3.30 o 
   7  -7   5      127.34      159.13      7.66 o 
  -6  -6   5        0.69        0.85      0.56 o 
  -5  -6   5       36.50       34.42      1.52 o 
  -4  -6   5        2.91        1.95      0.59 o 
  -3  -6   5      824.13      845.93     12.42 o 
  -2  -6   5      196.80      216.62      2.90 o 
  -1  -6   5      153.64      122.81      1.88 o 
   0  -6   5      783.04      745.08      8.56 o 
   1  -6   5      276.41      258.79      2.98 o 
   2  -6   5      427.71      415.68      4.09 o 
   3  -6   5       92.20       84.06      1.57 o 
   4  -6   5      304.14      290.21      4.12 o 
   5  -6   5       54.37       51.77      1.46 o 
   6  -6   5       10.69       10.62      1.10 o 
   7  -6   5        0.15        0.76      1.02 o 
  -6  -5   5       53.83       57.02      3.71 o 
  -5  -5   5       55.45       56.62      1.90 o 
  -4  -5   5      358.48      352.26      8.36 o 
  -3  -5   5      365.59      337.99      4.65 o 
  -2  -5   5      522.68      571.31      6.44 o 
  -1  -5   5        3.45        8.20      0.43 o 
   0  -5   5     1241.93     1325.76     12.82 o 
   1  -5   5      234.56      271.88      2.82 o 
   2  -5   5       15.89       20.38      0.43 o 
   3  -5   5      893.96      899.41      9.15 o 
   4  -5   5      263.53      249.69      3.62 o 
   5  -5   5      125.16      129.02      2.42 o 
   6  -5   5       28.32       28.20      1.32 o 
   7  -5   5       13.42       12.24      1.10 o 
  -7  -4   5        4.34        6.40      0.79 o 
  -6  -4   5       35.71       36.74      1.51 o 
  -5  -4   5       89.55       92.10      2.27 o 
  -4  -4   5       25.94       26.44      1.62 o 
  -3  -4   5        5.56        9.55      1.01 o 
  -2  -4   5       10.97       12.60      0.80 o 
  -1  -4   5      641.73      633.17      6.99 o 
   0  -4   5      320.09      359.49      3.54 o 
   1  -4   5        5.57        4.25      0.30 o 
   2  -4   5       66.49       64.05      1.13 o 
   3  -4   5       47.75       54.27      1.27 o 
   4  -4   5       15.61       15.08      0.76 o 
   5  -4   5       75.96       77.55      1.77 o 
   6  -4   5        0.88        0.54      0.83 o 
   7  -4   5      246.42      265.11      7.38 o 
  -7  -3   5      104.03      111.14      3.62 o 
  -6  -3   5       27.21       23.76      1.72 o 
  -5  -3   5       49.51       48.56      1.92 o 
  -4  -3   5      317.57      312.44      5.15 o 
  -3  -3   5       26.06       28.20      1.12 o 
  -2  -3   5       82.97       88.01      1.59 o 
  -1  -3   5     1032.07     1035.52     11.22 o 
   0  -3   5      330.33      324.42      3.22 o 
   1  -3   5     2423.35     2678.81     21.87 o 
   2  -3   5     2205.32     2419.97     23.04 o 
   3  -3   5      191.49      189.64      3.09 o 
   4  -3   5        9.94        8.44      0.62 o 
   5  -3   5       51.17       48.70      1.39 o 
   6  -3   5        3.86        3.77      0.75 o 
  -7  -2   5       49.95       52.34      2.19 o 
  -6  -2   5       63.26       71.27      2.77 o 
  -5  -2   5      322.90      319.88      6.30 o 
  -4  -2   5        1.48        0.90      0.35 o 
  -3  -2   5      101.52      108.25      2.26 o 
  -2  -2   5      420.95      474.76      6.01 o 
  -1  -2   5        5.21        9.69      0.32 o 
   0  -2   5       17.12       11.00      0.43 o 
   1  -2   5      387.81      461.92      4.33 o 
   2  -2   5       52.48       55.82      1.24 o 
   3  -2   5     1271.45     1268.85     16.24 o 
   4  -2   5     1337.90     1282.48     14.33 o 
   5  -2   5       18.20       15.87      0.83 o 
   6  -2   5       49.09       52.26      1.54 o 
  -7  -1   5        7.16       10.02      1.49 o 
  -6  -1   5       39.06       35.74      1.91 o 
  -5  -1   5       51.83       52.82      1.79 o 
  -4  -1   5      351.48      304.59      4.24 o 
  -3  -1   5       14.97       10.35      0.44 o 
  -2  -1   5     1054.09     1020.40     14.62 o 
  -1  -1   5      854.60      851.86      8.49 o 
   0  -1   5      474.15      462.62      4.78 o 
   1  -1   5       19.66       29.23      0.57 o 
   2  -1   5      200.90      217.24      2.88 o 
   3  -1   5      258.47      263.67      4.08 o 
   4  -1   5       63.10       66.26      1.72 o 
   5  -1   5        9.39        8.83      0.97 o 
   6  -1   5        1.30        1.65      0.45 o 
  -7   0   5      111.23      110.84      4.04 o 
  -6   0   5       11.91       10.64      1.06 o 
  -5   0   5       24.26       22.13      1.49 o 
  -4   0   5      224.69      232.69      5.88 o 
  -3   0   5       63.32       55.60      1.01 o 
  -2   0   5       23.11       28.60      0.63 o 
  -1   0   5      152.42      127.47      1.64 o 
   0   0   5      110.72       85.55      1.25 o 
   1   0   5       21.21       18.91      0.78 o 
   2   0   5      375.06      347.91      4.28 o 
   3   0   5      288.37      262.75      4.10 o 
   4   0   5       26.44       25.55      1.04 o 
   5   0   5       70.91       66.35      1.87 o 
   6   0   5       11.20        9.63      0.73 o 
  -7   1   5      137.72      130.41      4.68 o 
  -6   1   5      123.37      127.01      4.47 o 
  -5   1   5      409.28      410.71      7.75 o 
  -4   1   5        0.04       -0.27      0.27 o 
  -3   1   5      568.76      552.59      7.68 o 
  -2   1   5      353.03      425.14      4.46 o 
  -1   1   5      997.54     1173.56     11.42 o 
   0   1   5        2.07        2.16      0.42 o 
   1   1   5      200.25      184.75      2.98 o 
   2   1   5        3.90        4.10      0.48 o 
   3   1   5      556.20      537.35      7.41 o 
   4   1   5      186.79      179.69      3.29 o 
   5   1   5       31.91       31.55      1.48 o 
   6   1   5       38.83       42.76      3.62 o 
  -7   2   5        0.44        1.49      0.85 o 
  -6   2   5        4.07        3.83      0.85 o 
  -5   2   5      109.16      109.18      3.72 o 
  -4   2   5       32.87       33.25      1.24 o 
  -3   2   5       18.20       18.05      0.43 o 
  -2   2   5      892.97      924.27      9.16 o 
  -1   2   5     3093.20     3081.47     29.06 o 
   0   2   5        3.34        1.11      0.24 o 
   1   2   5      154.63      148.86      2.64 o 
   2   2   5        1.03        0.74      0.32 o 
   3   2   5      146.42      140.12      2.73 o 
   4   2   5        1.64        0.70      0.46 o 
   5   2   5       56.48       53.31      1.96 o 
  -7   3   5        0.67        1.70      0.85 o 
  -6   3   5       12.40       14.09      1.17 o 
  -5   3   5       87.14       90.25      2.98 o 
  -4   3   5      128.11      129.11      2.35 o 
  -3   3   5       45.36       46.25      1.00 o 
  -2   3   5      450.75      456.23      4.90 o 
  -1   3   5     1951.40     2061.24     19.72 o 
   0   3   5      618.09      681.26      6.93 o 
   1   3   5        0.06        0.17      0.34 o 
   2   3   5      695.92      663.31      8.89 o 
   3   3   5      587.19      572.16      8.69 o 
   4   3   5       18.91       21.18      1.23 o 
   5   3   5       93.26       92.81      4.80 o 
  -7   4   5       12.40       11.91      1.70 o 
  -6   4   5       52.62       51.92      6.06 o 
  -5   4   5       20.54       24.21      1.48 o 
  -4   4   5      108.41      100.99      2.76 o 
  -3   4   5      184.16      169.32      2.98 o 
  -2   4   5        2.28        3.51      0.46 o 
  -1   4   5        0.11        0.57      0.32 o 
   0   4   5       46.55       49.11      1.47 o 
   1   4   5      102.66      108.62      2.95 o 
   2   4   5       10.22        9.06      0.98 o 
   3   4   5      132.41      134.28      3.28 o 
   4   4   5       63.78       63.56      2.22 o 
  -7   5   5        3.63        2.55      1.06 o 
  -6   5   5        8.65        7.56      1.02 o 
  -5   5   5        0.33        3.62      1.49 o 
  -4   5   5      157.49      151.07      2.31 o 
  -3   5   5       91.92       84.84      2.28 o 
  -2   5   5       62.65       56.01      1.62 o 
  -1   5   5      685.56      673.80      7.82 o 
   0   5   5        1.25        2.77      0.57 o 
   1   5   5      143.69      150.28      3.42 o 
   2   5   5        2.25        2.15      0.70 o 
   3   5   5        3.85        3.46      0.74 o 
   4   5   5        1.90        1.50      0.68 o 
  -7   6   5       19.53       23.40      2.34 o 
  -6   6   5       74.19       76.83      4.47 o 
  -5   6   5        9.56       13.68      1.13 o 
  -4   6   5        0.87        1.67      0.40 o 
  -3   6   5      116.32      121.30      2.46 o 
  -2   6   5       23.92       22.05      1.36 o 
  -1   6   5      651.13      624.78      7.41 o 
   0   6   5       99.12       93.38      2.56 o 
   1   6   5       19.20       18.37      1.24 o 
   2   6   5      175.12      162.69      3.86 o 
   3   6   5      127.44      128.91      3.47 o 
  -7   7   5       10.14        5.88      1.22 o 
  -6   7   5      190.35      191.32      4.53 o 
  -5   7   5      200.87      205.17      3.75 o 
  -4   7   5        0.93        0.74      0.37 o 
  -3   7   5       10.83       10.71      1.74 o 
  -2   7   5       29.00       26.77      0.97 o 
  -1   7   5      132.02      124.06      3.19 o 
   0   7   5       14.89       13.90      1.12 o 
   1   7   5       24.13       21.46      1.37 o 
   2   7   5       44.95       40.51      2.09 o 
   3   7   5       33.38       35.71      1.66 o 
  -6   8   5        0.23        1.02      0.79 o 
  -5   8   5       40.97       36.86      1.53 o 
  -4   8   5       84.79       83.95      1.84 o 
  -3   8   5        0.05        0.62      0.55 o 
  -2   8   5      227.33      227.73      5.35 o 
  -1   8   5      340.66      345.92      6.87 o 
   0   8   5       36.11       34.05      1.63 o 
   1   8   5      298.17      297.71      5.17 o 
   2   8   5       76.68       77.14      2.40 o 
  -6   9   5        3.01        3.05      0.99 o 
  -5   9   5       11.85       11.73      1.11 o 
  -4   9   5        6.41        7.22      0.77 o 
  -3   9   5        2.44        0.64      0.79 o 
  -2   9   5       41.76       41.02      2.03 o 
  -1   9   5      159.33      170.17      4.06 o 
   0   9   5       10.36       13.63      1.09 o 
   1   9   5        2.63        3.10      0.79 o 
  -5  10   5       58.08       62.13      3.13 o 
  -4  10   5        7.80        7.70      0.90 o 
  -3  10   5      236.62      255.76      7.91 o 
  -2  10   5      132.95      140.88      3.93 o 
  -1  10   5        5.72        4.82      1.28 o 
   0  10   5        5.54        3.20      0.85 o 
  -4  11   5       15.24       14.86      1.19 o 
  -3  11   5        0.59        0.19      0.64 o 
  -2  11   5       25.55       30.02      4.15 o 
   1 -15   6        3.07        2.03      0.86 o 
   2 -15   6        0.00       -0.27      0.67 o 
   3 -15   6       56.72       60.61      2.51 o 
  -1 -14   6        0.00        0.13      0.72 o 
   0 -14   6      239.02      249.83      4.58 o 
   1 -14   6      256.62      268.46      7.72 o 
   2 -14   6        4.83        4.82      0.73 o 
   3 -14   6       14.78       17.06      1.23 o 
   4 -14   6       21.19       20.57      1.44 o 
  -2 -13   6        9.14        7.25      1.19 o 
  -1 -13   6        1.60        2.43      0.84 o 
   0 -13   6       28.53       29.74      1.40 o 
   1 -13   6      282.20      283.80      4.61 o 
   2 -13   6      271.10      262.31      6.02 o 
   3 -13   6        2.04        3.78      0.75 o 
   4 -13   6      190.77      197.62      3.92 o 
   5 -13   6       11.48       11.24      1.73 o 
  -3 -12   6       12.92       12.47      1.77 o 
  -2 -12   6        4.17        4.79      0.95 o 
  -1 -12   6        7.73        7.70      1.05 o 
   0 -12   6       73.71       77.50      2.07 o 
   1 -12   6       46.50       45.76      1.54 o 
   2 -12   6        0.00        0.61      0.46 o 
   3 -12   6        2.53        3.38      0.56 o 
   4 -12   6        0.57        0.88      0.58 o 
   5 -12   6       77.33       81.77      3.68 o 
  -3 -11   6       14.92       15.94      1.39 o 
  -2 -11   6      109.68      102.16      2.97 o 
  -1 -11   6       91.84       81.94      2.50 o 
   0 -11   6      314.47      304.85      5.28 o 
   1 -11   6      527.51      517.83      5.80 o 
   2 -11   6       16.79       13.18      1.44 o 
   3 -11   6      299.62      294.64      4.04 o 
   4 -11   6       48.99       52.65      1.97 o 
   5 -11   6       13.84       11.37      1.48 o 
   6 -11   6        6.01        7.45      1.49 o 
  -4 -10   6       90.08       95.64      3.02 o 
  -3 -10   6       10.99       12.01      1.13 o 
  -2 -10   6        1.05        2.03      0.72 o 
  -1 -10   6        5.89        6.87      0.79 o 
   0 -10   6      125.54      132.13      2.35 o 
   1 -10   6        7.80        9.92      0.54 o 
   2 -10   6       45.33       48.95      1.27 o 
   3 -10   6      160.05      157.90      2.62 o 
   4 -10   6      351.88      333.42      9.41 o 
   5 -10   6       72.96       65.01      3.08 o 
   6 -10   6        1.01        2.16      1.12 o 
  -5  -9   6        0.72        0.01      0.71 o 
  -4  -9   6      201.81      215.63      7.54 o 
  -3  -9   6      151.44      151.97      3.83 o 
  -2  -9   6       12.60        9.45      1.06 o 
  -1  -9   6      264.03      251.49      5.22 o 
   0  -9   6      290.22      273.14      4.21 o 
   1  -9   6       41.76       39.46      1.08 o 
   2  -9   6      224.46      207.48      3.00 o 
   3  -9   6       56.78       51.05      1.21 o 
   4  -9   6       32.33       24.14      1.31 o 
   5  -9   6       63.25       57.74      4.89 o 
   6  -9   6       87.14       92.25      5.32 o 
  -5  -8   6        8.68        6.95      0.89 o 
  -4  -8   6        6.63        4.72      0.85 o 
  -3  -8   6       15.34       16.35      1.60 o 
  -2  -8   6      111.18      125.02      3.62 o 
  -1  -8   6        0.11        0.22      0.31 o 
   0  -8   6      668.45      675.83      7.77 o 
   1  -8   6      518.97      493.67      5.34 o 
   2  -8   6      143.60      132.82      2.12 o 
   3  -8   6        2.01        0.92      0.30 o 
   4  -8   6      108.19       96.26      2.60 o 
   5  -8   6        2.26        3.83      1.12 o 
   6  -8   6       10.38       11.21      1.63 o 
  -6  -7   6        5.98        5.37      0.88 o 
  -5  -7   6       17.18       17.34      1.18 o 
  -4  -7   6      530.34      493.48      9.72 o 
  -3  -7   6      199.14      203.63      7.02 o 
  -2  -7   6        3.61        1.93      0.86 o 
  -1  -7   6        6.81        6.99      0.58 o 
   0  -7   6       32.70       26.53      0.73 o 
   1  -7   6       24.11       23.43      0.71 o 
   2  -7   6      161.03      144.06      2.02 o 
   3  -7   6        8.16        8.66      0.56 o 
   4  -7   6      446.52      458.09      6.64 o 
   5  -7   6       96.33       91.87      2.79 o 
   6  -7   6        1.03        1.80      0.98 o 
  -6  -6   6       34.10       37.52      1.69 o 
  -5  -6   6        0.46        0.73      1.13 o 
  -4  -6   6      629.22      618.16     17.44 o 
  -3  -6   6      931.45      937.14     13.73 o 
  -2  -6   6       81.64      109.12      1.75 o 
  -1  -6   6      577.79      574.13      6.58 o 
   0  -6   6      697.29      750.78      8.37 o 
   1  -6   6      194.20      200.49      2.32 o 
   2  -6   6      110.62      110.17      1.62 o 
   3  -6   6       83.88       94.03      1.64 o 
   4  -6   6      317.88      314.55      4.45 o 
   5  -6   6       48.00       48.19      1.65 o 
   6  -6   6       13.55       18.23      1.18 o 
  -6  -5   6       32.14       31.12      1.49 o 
  -5  -5   6        3.13        3.52      0.66 o 
  -4  -5   6       28.46       25.87      1.62 o 
  -3  -5   6       49.39       45.20      1.78 o 
  -2  -5   6       50.85       38.35      1.14 o 
  -1  -5   6       35.87       36.02      0.73 o 
   0  -5   6      812.60      793.20      8.83 o 
   1  -5   6      137.92      124.68      1.50 o 
   2  -5   6       13.93       14.47      0.42 o 
   3  -5   6      184.54      167.75      2.69 o 
   4  -5   6      305.14      289.41      4.15 o 
   5  -5   6        4.58        4.97      0.62 o 
   6  -5   6        8.89        5.41      0.80 o 
  -7  -4   6        1.16        1.10      1.91 o 
  -6  -4   6       13.01       13.85      1.01 o 
  -5  -4   6      100.32       98.46      2.70 o 
  -4  -4   6      614.23      589.73      9.10 o 
  -3  -4   6       39.80       38.42      1.34 o 
  -2  -4   6      637.32      609.19      7.72 o 
  -1  -4   6      385.38      450.63      4.72 o 
   0  -4   6      151.71      162.36      1.90 o 
   1  -4   6      392.35      409.97      4.97 o 
   2  -4   6      149.73      114.54      1.79 o 
   3  -4   6        0.05       -0.05      0.25 o 
   4  -4   6      316.78      295.42      4.23 o 
   5  -4   6       32.91       35.82      1.28 o 
   6  -4   6        1.47        1.26      0.47 o 
  -7  -3   6       18.09       17.56      1.18 o 
  -6  -3   6       75.20       71.97      2.48 o 
  -5  -3   6       53.80       46.95      2.54 o 
  -4  -3   6      995.27      979.85     14.12 o 
  -3  -3   6      352.77      356.88      5.59 o 
  -2  -3   6       24.16       19.20      0.73 o 
  -1  -3   6      394.69      378.55      3.69 o 
   0  -3   6     1893.50     1959.78     17.30 o 
   1  -3   6        2.43        2.43      0.22 o 
   2  -3   6      209.04      213.42      2.85 o 
   3  -3   6       48.14       44.20      1.21 o 
   4  -3   6       56.51       63.63      1.56 o 
   5  -3   6        0.11        0.32      0.39 o 
   6  -3   6        0.18        0.00      0.40 o 
  -7  -2   6       30.42       29.88      2.74 o 
  -6  -2   6        0.09       -0.28      0.38 o 
  -5  -2   6      174.15      170.42      3.41 o 
  -4  -2   6       49.59       47.63      1.49 o 
  -3  -2   6       88.34       86.20      1.63 o 
  -2  -2   6      486.88      510.81      5.74 o 
  -1  -2   6       99.68       97.18      1.44 o 
   0  -2   6     1846.23     1939.57     18.47 o 
   1  -2   6      877.45      927.86      9.40 o 
   2  -2   6       67.43       66.97      1.34 o 
   3  -2   6      478.52      460.63      6.47 o 
   4  -2   6      425.16      425.99      5.61 o 
   5  -2   6       14.71       16.08      0.89 o 
   6  -2   6        8.04        6.44      0.68 o 
  -7  -1   6       61.85       67.55      2.60 o 
  -6  -1   6       23.64       24.45      1.42 o 
  -5  -1   6      473.72      464.14      7.64 o 
  -4  -1   6      325.49      333.50      5.43 o 
  -3  -1   6       37.27       37.32      0.85 o 
  -2  -1   6      129.08      165.66      2.56 o 
  -1  -1   6      159.88      187.24      2.66 o 
   0  -1   6      555.87      559.88      5.80 o 
   1  -1   6        0.03        0.44      0.27 o 
   2  -1   6       85.71       78.78      1.50 o 
   3  -1   6       13.92       14.85      0.89 o 
   4  -1   6       69.40       60.06      1.70 o 
   5  -1   6       83.02       81.28      2.17 o 
   6  -1   6       39.22       39.52      2.02 o 
  -7   0   6        2.67        1.97      0.96 o 
  -6   0   6        2.16        4.10      0.74 o 
  -5   0   6       13.76       11.61      1.17 o 
  -4   0   6      187.12      165.10      2.79 o 
  -3   0   6       39.90       39.89      0.97 o 
  -2   0   6       35.19       38.86      0.80 o 
  -1   0   6      346.33      329.46      3.66 o 
   0   0   6     1634.68     1762.50     16.94 o 
   1   0   6        0.89        1.49      0.43 o 
   2   0   6      207.29      228.90      3.72 o 
   3   0   6        0.02        2.04      0.43 o 
   4   0   6       60.97       61.12      1.74 o 
   5   0   6        0.04        0.06      0.47 o 
  -7   1   6        7.80        8.08      1.28 o 
  -6   1   6       23.18       24.68      1.91 o 
  -5   1   6      118.45      111.22      4.57 o 
  -4   1   6       21.79       21.89      0.84 o 
  -3   1   6      412.02      436.21      4.16 o 
  -2   1   6        0.01        2.41      0.32 o 
  -1   1   6      440.35      565.66      5.95 o 
   0   1   6     1177.47     1180.85     13.12 o 
   1   1   6       77.88       85.12      1.90 o 
   2   1   6      101.33      112.30      2.92 o 
   3   1   6       38.91       40.55      1.57 o 
   4   1   6       48.93       45.86      1.52 o 
   5   1   6        3.59        3.85      0.65 o 
  -7   2   6      104.17      103.60      4.47 o 
  -6   2   6      185.68      180.19      6.17 o 
  -5   2   6       34.23       34.91      2.23 o 
  -4   2   6      289.39      272.08      6.02 o 
  -3   2   6        2.06        4.17      0.36 o 
  -2   2   6      693.02      687.74      8.37 o 
  -1   2   6     2079.17     2112.97     20.26 o 
   0   2   6      212.16      231.83      3.12 o 
   1   2   6       55.97       64.58      1.69 o 
   2   2   6      165.45      148.63      2.89 o 
   3   2   6       56.13       51.84      1.69 o 
   4   2   6       22.71       24.21      1.21 o 
   5   2   6       27.60       28.66      1.57 o 
  -7   3   6        1.67        0.85      0.85 o 
  -6   3   6       75.40       74.67      2.86 o 
  -5   3   6       85.52       89.25      2.46 o 
  -4   3   6       91.12       90.52      1.98 o 
  -3   3   6      139.96      155.70      2.47 o 
  -2   3   6       46.34       54.79      1.12 o 
  -1   3   6      448.01      453.79      5.00 o 
   0   3   6      459.01      422.35      5.17 o 
   1   3   6      362.41      354.52      5.35 o 
   2   3   6      203.36      193.70      3.52 o 
   3   3   6        1.35        4.18      1.14 o 
   4   3   6       24.24       23.70      1.39 o 
  -7   4   6        3.82        3.68      0.90 o 
  -6   4   6        2.89        4.81      0.90 o 
  -5   4   6      563.43      556.51     12.38 o 
  -4   4   6      525.99      502.53      5.99 o 
  -3   4   6       66.76       64.07      1.38 o 
  -2   4   6        8.94       15.43      1.05 o 
  -1   4   6      184.49      181.67      2.75 o 
   0   4   6       75.12       70.42      1.39 o 
   1   4   6       96.64       95.87      2.70 o 
   2   4   6        7.89        7.93      1.57 o 
   3   4   6      234.04      235.72      4.91 o 
   4   4   6      196.44      191.13      4.44 o 
  -7   5   6       21.49       22.24      1.73 o 
  -6   5   6        7.30       10.25      1.03 o 
  -5   5   6      372.59      358.99     15.72 o 
  -4   5   6      678.77      654.92      7.68 o 
  -3   5   6       21.05       22.35      1.04 o 
  -2   5   6       91.73       89.11      2.00 o 
  -1   5   6      199.59      177.05      2.76 o 
   0   5   6       10.75       12.40      0.86 o 
   1   5   6      130.02      134.15      3.39 o 
   2   5   6        2.31        3.47      0.74 o 
   3   5   6       54.22       53.33      2.32 o 
  -7   6   6       23.22       24.58      1.89 o 
  -6   6   6       37.11       40.11      2.33 o 
  -5   6   6        7.55        6.65      0.76 o 
  -4   6   6        2.27        3.92      0.73 o 
  -3   6   6        2.54        4.15      0.62 o 
  -2   6   6       14.50       14.30      0.76 o 
  -1   6   6        5.30        7.53      0.57 o 
   0   6   6       19.31       22.33      1.32 o 
   1   6   6       16.75       16.26      1.22 o 
   2   6   6        3.91        4.05      0.77 o 
   3   6   6       74.07       84.28      2.85 o 
  -7   7   6       35.94       38.49      2.87 o 
  -6   7   6       89.61       94.68      3.09 o 
  -5   7   6      134.64      134.53      2.98 o 
  -4   7   6      103.67      103.91      2.05 o 
  -3   7   6        4.74        6.20      1.50 o 
  -2   7   6        0.02        0.40      0.83 o 
  -1   7   6       51.75       47.14      1.63 o 
   0   7   6        0.06       -0.46      0.86 o 
   1   7   6       32.03       30.71      1.68 o 
   2   7   6        0.95        1.19      0.74 o 
  -6   8   6       11.74       12.72      2.30 o 
  -5   8   6      102.22      100.32      2.55 o 
  -4   8   6      128.13      126.15      5.22 o 
  -3   8   6        7.01        7.66      1.40 o 
  -2   8   6       38.69       36.89      1.83 o 
  -1   8   6      316.28      307.94      4.27 o 
   0   8   6       68.51       61.20      3.16 o 
   1   8   6       10.71       12.81      1.47 o 
  -6   9   6        8.67       12.52      1.94 o 
  -5   9   6        2.27        3.15      0.61 o 
  -4   9   6        0.22        0.02      0.58 o 
  -3   9   6       16.54       16.11      1.48 o 
  -2   9   6        0.04        0.20      0.78 o 
  -1   9   6       93.01       89.83      2.47 o 
   0   9   6       74.46       76.09      2.33 o 
  -5  10   6       46.41       51.61      1.99 o 
  -4  10   6       10.04       12.06      1.14 o 
  -3  10   6       19.17       23.69      1.69 o 
  -2  10   6       10.58       11.30      1.70 o 
  -1  10   6        1.01        7.66      2.55 o 
   1 -15   7       27.45       31.80      2.09 o 
   2 -15   7       39.16       37.86      3.96 o 
  -1 -14   7       16.25       18.33      2.15 o 
   0 -14   7       83.71       91.28      3.26 o 
   1 -14   7       47.46       47.37      2.09 o 
   2 -14   7       16.91       16.69      1.09 o 
   3 -14   7       10.11       13.16      1.10 o 
   4 -14   7        9.70       13.79      1.95 o 
  -2 -13   7       53.75       65.05      3.15 o 
  -1 -13   7       47.88       51.50      2.22 o 
   0 -13   7        1.12       -0.10      0.64 o 
   1 -13   7       18.44       21.64      1.16 o 
   2 -13   7       47.97       46.57      1.59 o 
   3 -13   7        6.33        6.06      0.82 o 
   4 -13   7       98.42      102.62      2.40 o 
   5 -13   7      158.39      163.94      6.81 o 
  -3 -12   7       68.38       69.99      2.65 o 
  -2 -12   7        4.48        6.23      1.04 o 
  -1 -12   7       53.52       55.21      2.19 o 
   0 -12   7        0.17        0.09      0.43 o 
   1 -12   7       24.11       25.63      1.17 o 
   2 -12   7        1.28        0.89      0.48 o 
   3 -12   7      150.73      154.22      2.66 o 
   4 -12   7       54.95       58.51      2.46 o 
   5 -12   7       70.92       73.53      3.53 o 
  -4 -11   7        2.73        2.77      1.50 o 
  -3 -11   7       93.53       97.78      3.03 o 
  -2 -11   7      222.75      203.77      4.62 o 
  -1 -11   7      103.62       96.17      2.84 o 
   0 -11   7      130.58      132.33      2.44 o 
   1 -11   7       31.07       32.83      1.15 o 
   2 -11   7      137.62      132.36      2.32 o 
   3 -11   7        8.50        8.42      0.62 o 
   4 -11   7        4.50        4.59      0.84 o 
   5 -11   7       25.79       27.87      3.40 o 
   6 -11   7        0.92        1.70      1.91 o 
  -4 -10   7       57.90       64.81      2.45 o 
  -3 -10   7       28.38       29.54      1.65 o 
  -2 -10   7       24.04       21.91      1.91 o 
  -1 -10   7      217.08      208.34      4.12 o 
   0 -10   7      180.70      199.53      3.39 o 
   1 -10   7        0.20        0.09      0.28 o 
   2 -10   7      457.89      436.86      5.51 o 
   3 -10   7      349.96      333.70      4.42 o 
   4 -10   7      138.81      133.53      4.30 o 
   5 -10   7      249.09      238.77     11.59 o 
   6 -10   7       15.30       17.11      2.03 o 
  -5  -9   7        5.51        4.43      1.01 o 
  -4  -9   7      182.34      176.97      4.28 o 
  -3  -9   7      195.29      196.69      5.85 o 
  -2  -9   7       12.75       10.51      1.18 o 
  -1  -9   7       34.83       26.40      1.20 o 
   0  -9   7        0.81        0.88      0.31 o 
   1  -9   7        0.22        0.63      0.33 o 
   2  -9   7       12.31       11.85      0.63 o 
   3  -9   7       92.93       95.45      1.73 o 
   4  -9   7        0.03        0.31      0.47 o 
   5  -9   7       91.90       87.70      6.17 o 
   6  -9   7       67.92       71.56      3.66 o 
  -5  -8   7        1.69       -0.05      0.59 o 
  -4  -8   7      191.49      165.43      5.96 o 
  -3  -8   7      146.22      154.55      4.18 o 
  -2  -8   7      102.86      103.68      4.57 o 
  -1  -8   7      340.63      328.77      7.05 o 
   0  -8   7      445.60      388.07      5.41 o 
   1  -8   7     1578.77     1553.52     15.16 o 
   2  -8   7       35.90       31.97      0.88 o 
   3  -8   7      342.58      339.34      4.57 o 
   4  -8   7       28.15       31.56      1.72 o 
   5  -8   7       17.68       14.82      1.20 o 
   6  -8   7       10.80       10.09      1.28 o 
  -6  -7   7       25.05       23.94      2.98 o 
  -5  -7   7        0.43        0.04      0.85 o 
  -4  -7   7       11.45       11.95      1.49 o 
  -3  -7   7       90.60       90.57      4.25 o 
  -2  -7   7        0.11       -0.18      0.39 o 
  -1  -7   7      592.32      617.27      7.15 o 
   0  -7   7        6.45       14.86      0.98 o 
   1  -7   7      262.93      264.08      2.97 o 
   2  -7   7      645.26      644.48      6.77 o 
   3  -7   7      537.85      484.53      6.03 o 
   4  -7   7       15.35       19.64      0.95 o 
   5  -7   7       92.69       89.79      2.14 o 
   6  -7   7       26.44       24.00      1.96 o 
  -6  -6   7       28.40       33.88      3.75 o 
  -5  -6   7       59.53       63.55      5.42 o 
  -4  -6   7       19.56       19.74      1.57 o 
  -3  -6   7        2.02        0.89      0.52 o 
  -2  -6   7        2.69        2.02      0.41 o 
  -1  -6   7       33.71       43.05      1.05 o 
   0  -6   7       11.02        9.98      0.49 o 
   1  -6   7       24.24       22.69      0.65 o 
   2  -6   7       15.15       17.36      0.57 o 
   3  -6   7      282.97      278.07      3.99 o 
   4  -6   7      235.02      220.68      3.53 o 
   5  -6   7       20.80       24.82      1.18 o 
   6  -6   7      367.87      387.63      7.13 o 
  -6  -5   7        1.39        2.97      0.76 o 
  -5  -5   7      105.24      105.78      5.45 o 
  -4  -5   7        6.68        7.30      0.77 o 
  -3  -5   7      105.47      102.66      2.53 o 
  -2  -5   7      103.28       99.09      1.98 o 
  -1  -5   7       28.59       19.32      0.59 o 
   0  -5   7      988.82     1045.06     10.38 o 
   1  -5   7     1525.93     1607.15     13.43 o 
   2  -5   7       35.26       31.05      0.57 o 
   3  -5   7        7.15        4.63      0.49 o 
   4  -5   7       11.65        8.01      0.63 o 
   5  -5   7        2.25        1.97      0.52 o 
   6  -5   7        3.21        3.04      1.23 o 
  -6  -4   7       25.70       26.03      2.66 o 
  -5  -4   7        5.12        4.49      0.72 o 
  -4  -4   7      446.96      436.20      7.17 o 
  -3  -4   7       26.66       19.92      1.07 o 
  -2  -4   7       77.89       92.39      1.84 o 
  -1  -4   7       24.92       34.30      1.18 o 
   0  -4   7       62.14       68.37      1.15 o 
   1  -4   7       30.39       24.53      0.75 o 
   2  -4   7      315.45      318.73      3.82 o 
   3  -4   7      685.11      629.24      7.70 o 
   4  -4   7       32.79       37.51      1.28 o 
   5  -4   7      188.57      184.02      3.27 o 
   6  -4   7        1.76        0.75      0.48 o 
  -7  -3   7        0.07        1.24      0.74 o 
  -6  -3   7        4.88        7.05      0.90 o 
  -5  -3   7        9.42        7.26      1.00 o 
  -4  -3   7      382.74      365.97      6.14 o 
  -3  -3   7      910.67      898.51     13.02 o 
  -2  -3   7      271.89      302.70      3.69 o 
  -1  -3   7        0.13        1.63      0.19 o 
   0  -3   7        1.13        0.47      0.20 o 
   1  -3   7      114.63      109.44      1.43 o 
   2  -3   7       29.88       25.00      1.33 o 
   3  -3   7        4.98        6.51      0.84 o 
   4  -3   7      243.76      222.30      3.58 o 
   5  -3   7      109.78      111.45      2.44 o 
   6  -3   7       63.56       66.88      2.16 o 
  -7  -2   7       12.47       16.19      1.42 o 
  -6  -2   7        0.24        0.40      0.55 o 
  -5  -2   7       92.65       87.62      2.55 o 
  -4  -2   7       30.38       25.95      1.14 o 
  -3  -2   7       49.92       50.94      1.47 o 
  -2  -2   7      610.23      565.43      7.49 o 
  -1  -2   7      493.27      478.14      5.07 o 
   0  -2   7      357.73      347.11      3.89 o 
   1  -2   7     1320.72     1239.92     12.07 o 
   2  -2   7      227.86      222.59      3.17 o 
   3  -2   7       27.42       25.84      1.11 o 
   4  -2   7      210.36      198.22      3.29 o 
   5  -2   7       41.84       39.76      1.38 o 
   6  -2   7       14.69       13.58      0.97 o 
  -7  -1   7       34.72       37.61      2.09 o 
  -6  -1   7       60.69       58.25      4.89 o 
  -5  -1   7       75.67       73.33      2.60 o 
  -4  -1   7      104.37       98.12      2.32 o 
  -3  -1   7       24.65       35.12      0.88 o 
  -2  -1   7      509.91      595.46      6.36 o 
  -1  -1   7        5.45        7.53      0.66 o 
   0  -1   7       85.39       79.25      1.33 o 
   1  -1   7        0.05        0.86      0.19 o 
   2  -1   7      666.56      632.66      8.50 o 
   3  -1   7      676.36      619.76      8.52 o 
   4  -1   7        1.27        4.68      0.62 o 
   5  -1   7       71.98       80.19      2.04 o 
  -7   0   7        2.39        2.69      0.85 o 
  -6   0   7       41.95       41.91      2.09 o 
  -5   0   7      116.12      119.54      6.70 o 
  -4   0   7       34.66       35.22      1.48 o 
  -3   0   7      269.35      250.07      2.88 o 
  -2   0   7      222.12      221.73      2.73 o 
  -1   0   7        3.96        4.92      0.34 o 
   0   0   7      177.58      154.55      2.09 o 
   1   0   7        0.74        1.39      0.42 o 
   2   0   7      178.78      176.83      3.22 o 
   3   0   7      147.09      141.29      2.90 o 
   4   0   7       31.47       31.71      1.36 o 
   5   0   7       10.35        8.69      0.95 o 
  -7   1   7       22.70       25.37      1.77 o 
  -6   1   7       58.38       58.07      2.55 o 
  -5   1   7      115.75      114.11      3.53 o 
  -4   1   7        5.64        7.88      0.68 o 
  -3   1   7       12.61       11.77      0.78 o 
  -2   1   7      357.89      367.66      5.19 o 
  -1   1   7      259.73      291.02      3.47 o 
   0   1   7      274.77      266.71      3.57 o 
   1   1   7     1458.73     1406.83     17.38 o 
   2   1   7      587.93      567.26      7.90 o 
   3   1   7       43.29       42.43      1.49 o 
   4   1   7      271.32      263.80      4.65 o 
   5   1   7       12.80       12.40      1.10 o 
  -7   2   7      100.43       99.99      4.68 o 
  -6   2   7        1.35        2.30      0.87 o 
  -5   2   7      126.80      110.74      3.53 o 
  -4   2   7      351.44      348.95      5.09 o 
  -3   2   7        9.81       11.48      0.62 o 
  -2   2   7       41.97       57.26      1.18 o 
  -1   2   7        0.33        1.79      0.32 o 
   0   2   7        1.85        0.93      0.42 o 
   1   2   7        3.14        2.11      0.76 o 
   2   2   7       64.26       62.73      1.81 o 
   3   2   7       27.25       27.79      1.30 o 
   4   2   7       85.32       94.08      2.75 o 
  -7   3   7        1.54        1.40      0.71 o 
  -6   3   7       12.00       12.70      1.38 o 
  -5   3   7      130.01      125.47      3.93 o 
  -4   3   7      300.86      300.88      4.96 o 
  -3   3   7      238.71      222.66      3.20 o 
  -2   3   7      710.32      738.46      7.74 o 
  -1   3   7      135.41      146.69      2.39 o 
   0   3   7      235.28      231.46      3.25 o 
   1   3   7        2.95        3.13      0.57 o 
   2   3   7       49.17       49.63      1.68 o 
   3   3   7       25.02       22.52      1.38 o 
   4   3   7       33.23       34.76      1.70 o 
  -7   4   7        2.39        2.34      1.38 o 
  -6   4   7        0.03        0.09      0.71 o 
  -5   4   7       29.62       29.73      1.59 o 
  -4   4   7       56.85       55.68      1.31 o 
  -3   4   7      101.10      100.71      2.21 o 
  -2   4   7     1629.89     1566.69     15.49 o 
  -1   4   7      591.33      574.43      6.97 o 
   0   4   7      112.75      104.34      2.39 o 
   1   4   7      224.67      223.86      4.06 o 
   2   4   7       55.60       57.68      2.06 o 
   3   4   7       25.63       28.56      2.02 o 
  -7   5   7       17.47       17.42      1.73 o 
  -6   5   7       47.45       45.23      2.45 o 
  -5   5   7        0.02       -0.53      0.53 o 
  -4   5   7       45.87       45.38      1.25 o 
  -3   5   7       79.07       72.41      1.93 o 
  -2   5   7      189.97      186.62      2.96 o 
  -1   5   7       12.13        9.24      0.65 o 
   0   5   7       29.98       28.07      1.33 o 
   1   5   7        5.36        6.92      0.86 o 
   2   5   7       10.24       10.25      1.03 o 
   3   5   7       44.49       50.68      2.22 o 
  -7   6   7        6.10        5.87      1.33 o 
  -6   6   7        0.01       -0.17      0.71 o 
  -5   6   7       14.34       15.64      1.05 o 
  -4   6   7       34.44       35.07      1.66 o 
  -3   6   7      166.89      182.40      3.99 o 
  -2   6   7       59.87       67.15      2.56 o 
  -1   6   7      109.06       96.88      2.71 o 
   0   6   7      289.14      284.64      5.56 o 
   1   6   7       39.62       41.49      3.11 o 
   2   6   7       26.32       29.48      2.28 o 
  -6   7   7       10.88       11.22      1.34 o 
  -5   7   7        7.33        8.96      0.95 o 
  -4   7   7       48.33       47.41      1.55 o 
  -3   7   7        7.38        8.18      1.23 o 
  -2   7   7       42.36       41.89      2.00 o 
  -1   7   7        4.71        5.63      0.63 o 
   0   7   7       84.46       77.11      3.38 o 
   1   7   7      109.74      112.34      3.96 o 
  -6   8   7      138.54      142.69      4.58 o 
  -5   8   7        5.06        5.53      0.65 o 
  -4   8   7      312.93      332.80      6.43 o 
  -3   8   7       77.42       82.59      2.99 o 
  -2   8   7        1.90        2.31      0.79 o 
  -1   8   7       13.45       13.82      1.31 o 
   0   8   7       12.19       13.20      1.24 o 
   1   8   7        7.36        7.06      1.24 o 
  -5   9   7       29.14       26.28      1.63 o 
  -4   9   7        0.82        0.73      0.67 o 
  -3   9   7       14.56       17.02      1.48 o 
  -2   9   7       41.94       46.09      2.98 o 
  -1   9   7        4.05        5.11      2.55 o 
   1 -15   8       29.76       29.49      1.99 o 
   2 -15   8       28.11       31.99      2.49 o 
  -1 -14   8       52.33       54.53      2.44 o 
   0 -14   8        1.84        1.31      0.90 o 
   1 -14   8       41.94       45.24      2.77 o 
   2 -14   8        0.00        0.36      0.49 o 
   3 -14   8        5.35        5.79      0.79 o 
   4 -14   8       41.32       37.87      3.19 o 
  -2 -13   8        4.40        7.43      1.11 o 
  -1 -13   8      146.64      156.45      4.03 o 
   0 -13   8      247.57      255.77      4.65 o 
   1 -13   8       11.24       10.49      1.34 o 
   2 -13   8      219.62      222.94      3.90 o 
   3 -13   8       29.30       30.09      1.29 o 
   4 -13   8       13.39       16.93      1.41 o 
  -3 -12   8       22.65       23.66      1.67 o 
  -2 -12   8       15.42       16.30      1.41 o 
  -1 -12   8       91.36       83.97      2.72 o 
   0 -12   8      175.37      174.81      3.93 o 
   1 -12   8        2.43        2.45      0.57 o 
   2 -12   8      158.52      160.73      3.01 o 
   3 -12   8      272.66      271.79      5.26 o 
   4 -12   8       82.68       78.94      3.56 o 
   5 -12   8       40.44       43.75      2.85 o 
  -4 -11   8       24.42       29.30      2.56 o 
  -3 -11   8       33.84       40.70      2.04 o 
  -2 -11   8      142.02      128.45      4.09 o 
  -1 -11   8      161.61      150.21      3.45 o 
   0 -11   8        2.73        3.55      0.67 o 
   1 -11   8       61.98       56.20      2.27 o 
   2 -11   8        1.41        1.58      0.43 o 
   3 -11   8        0.52        0.98      0.38 o 
   4 -11   8       53.16       51.13      3.04 o 
   5 -11   8       58.54       59.54      3.15 o 
  -4 -10   8        0.02        0.25      1.24 o 
  -3 -10   8        7.20       10.71      1.22 o 
  -2 -10   8        0.00        0.60      0.64 o 
  -1 -10   8      100.41      115.90      2.76 o 
   0 -10   8      196.43      194.13      5.04 o 
   1 -10   8       43.57       42.34      1.24 o 
   2 -10   8        2.74        2.25      0.43 o 
   3 -10   8       24.11       22.32      0.82 o 
   4 -10   8        9.06        8.60      1.22 o 
   5 -10   8        7.64        7.96      1.42 o 
  -5  -9   8      128.21      125.88      3.98 o 
  -4  -9   8      144.81      141.39      4.79 o 
  -3  -9   8        8.45       11.03      2.23 o 
  -2  -9   8        0.00        0.00      0.57 o 
  -1  -9   8        7.42        5.24      1.43 o 
   0  -9   8        2.51        2.28      0.41 o 
   1  -9   8       44.35       45.69      1.72 o 
   2  -9   8      229.86      224.57      3.27 o 
   3  -9   8      405.22      409.51      4.76 o 
   4  -9   8      142.45      144.47      3.08 o 
   5  -9   8        5.40        5.60      0.97 o 
   6  -9   8       23.47       19.39      2.18 o 
  -5  -8   8      418.62      422.17     22.23 o 
  -4  -8   8      582.07      591.10     11.62 o 
  -3  -8   8        0.93        1.20      0.74 o 
  -2  -8   8      403.39      403.95      6.97 o 
  -1  -8   8      283.17      284.84      6.77 o 
   0  -8   8      236.24      244.17      3.40 o 
   1  -8   8      920.35      905.76      8.63 o 
   2  -8   8      154.76      148.63      2.38 o 
   3  -8   8      282.19      260.14      3.84 o 
   4  -8   8      174.33      165.31      3.37 o 
   5  -8   8        0.28        0.48      0.52 o 
   6  -8   8        0.00        0.54      0.65 o 
  -6  -7   8       29.57       30.37      2.54 o 
  -5  -7   8       15.47       17.78      2.77 o 
  -4  -7   8        2.82        2.55      1.06 o 
  -3  -7   8        0.01       -0.12      0.53 o 
  -2  -7   8        7.56        3.58      0.53 o 
  -1  -7   8      229.74      209.95      3.47 o 
   0  -7   8       89.21       90.02      1.54 o 
   1  -7   8        3.37        3.48      0.36 o 
   2  -7   8      216.54      204.28      2.70 o 
   3  -7   8      606.13      575.54      6.51 o 
   4  -7   8        7.97        6.24      0.66 o 
   5  -7   8       87.42       78.01      2.05 o 
   6  -7   8        0.51        0.31      0.62 o 
  -6  -6   8       24.87       28.48      4.04 o 
  -5  -6   8      142.89      142.65      5.85 o 
  -4  -6   8       67.02       69.32      2.25 o 
  -3  -6   8      193.54      178.85      3.83 o 
  -2  -6   8       14.81       17.92      0.88 o 
  -1  -6   8       84.71       85.87      1.56 o 
   0  -6   8       22.77       17.93      0.65 o 
   1  -6   8      184.04      166.52      2.00 o 
   2  -6   8       17.32       16.21      0.58 o 
   3  -6   8      467.74      430.57      5.72 o 
   4  -6   8       41.27       41.83      1.38 o 
   5  -6   8       37.04       37.30      1.42 o 
   6  -6   8       12.74       10.90      1.13 o 
  -6  -5   8        0.59        1.77      1.38 o 
  -5  -5   8      193.43      180.96      3.99 o 
  -4  -5   8       53.98       52.31      1.87 o 
  -3  -5   8       75.70       75.33      2.85 o 
  -2  -5   8      174.20      154.59      2.79 o 
  -1  -5   8     1056.41     1056.00     10.53 o 
   0  -5   8      125.45      137.90      1.82 o 
   1  -5   8      390.39      369.82      3.91 o 
   2  -5   8        8.76        8.71      0.56 o 
   3  -5   8       64.52       55.04      1.65 o 
   4  -5   8        8.13        6.65      0.67 o 
   5  -5   8        1.65        0.44      0.47 o 
   6  -5   8        3.68        3.26      0.77 o 
  -6  -4   8       48.08       47.42      2.24 o 
  -5  -4   8        6.40        6.07      0.80 o 
  -4  -4   8      222.57      216.09      4.63 o 
  -3  -4   8        2.32        2.33      0.57 o 
  -2  -4   8        1.92        0.85      0.37 o 
  -1  -4   8     1307.59     1345.94     12.19 o 
   0  -4   8      558.94      570.27      5.59 o 
   1  -4   8        0.06        0.05      0.37 o 
   2  -4   8       67.03       67.03      1.45 o 
   3  -4   8      122.82      121.30      2.33 o 
   4  -4   8       77.46       73.98      1.87 o 
   5  -4   8       90.96       85.28      2.16 o 
  -7  -3   8       71.62       71.80     11.70 o 
  -6  -3   8      166.84      170.15     13.72 o 
  -5  -3   8       53.38       52.58      2.85 o 
  -4  -3   8       16.62       20.72      1.16 o 
  -3  -3   8        9.28        6.25      0.82 o 
  -2  -3   8      309.49      327.07      4.72 o 
  -1  -3   8      516.52      539.77      5.75 o 
   0  -3   8        0.04        0.73      0.25 o 
   1  -3   8       13.74       14.45      0.63 o 
   2  -3   8        7.57        6.23      0.55 o 
   3  -3   8       68.55       54.85      1.51 o 
   4  -3   8       57.24       53.00      1.57 o 
   5  -3   8        0.05        1.12      0.45 o 
  -7  -2   8        8.45       10.09      1.26 o 
  -6  -2   8        2.51        1.30      0.74 o 
  -5  -2   8      286.66      279.76      5.13 o 
  -4  -2   8      230.05      246.72      4.93 o 
  -3  -2   8       67.92       69.13      1.60 o 
  -2  -2   8      572.86      595.07      6.85 o 
  -1  -2   8     1053.81     1063.90     10.61 o 
   0  -2   8       46.93       56.67      1.13 o 
   1  -2   8     1240.74     1321.59     14.34 o 
   2  -2   8       15.89       16.10      1.45 o 
   3  -2   8       29.83       29.70      1.44 o 
   4  -2   8       35.37       37.08      1.46 o 
   5  -2   8       14.05       15.67      1.01 o 
  -7  -1   8       11.41       15.31      1.45 o 
  -6  -1   8       73.12       72.68      2.91 o 
  -5  -1   8       63.12       69.88      2.71 o 
  -4  -1   8       60.97       62.47      1.86 o 
  -3  -1   8       42.99       49.97      1.34 o 
  -2  -1   8       17.70       21.76      0.90 o 
  -1  -1   8      457.03      443.22      4.88 o 
   0  -1   8       68.16       82.56      1.42 o 
   1  -1   8      282.19      284.59      4.00 o 
   2  -1   8       48.18       55.22      1.63 o 
   3  -1   8      433.89      429.85      6.50 o 
   4  -1   8       60.53       59.93      1.92 o 
   5  -1   8       42.26       43.37      1.58 o 
  -7   0   8       35.69       33.24      3.40 o 
  -6   0   8       16.30       17.71      1.53 o 
  -5   0   8      160.50      153.15      4.79 o 
  -4   0   8        0.59        0.21      0.43 o 
  -3   0   8      190.24      164.14      2.84 o 
  -2   0   8      199.58      192.35      2.55 o 
  -1   0   8       68.43       76.62      1.41 o 
   0   0   8        1.03        1.20      0.33 o 
   1   0   8      206.18      183.23      3.36 o 
   2   0   8       53.46       44.55      1.50 o 
   3   0   8      153.25      155.56      3.21 o 
   4   0   8       60.72       60.77      1.97 o 
   5   0   8        4.16        5.21      0.81 o 
  -7   1   8        0.87        2.06      0.85 o 
  -6   1   8       27.35       27.14      1.77 o 
  -5   1   8       46.63       45.33      2.45 o 
  -4   1   8       56.15       54.89      4.16 o 
  -3   1   8       75.17       76.83      1.54 o 
  -2   1   8      148.62      148.57      2.15 o 
  -1   1   8      254.88      222.26      2.90 o 
   0   1   8      175.42      156.38      2.43 o 
   1   1   8       12.01       10.72      0.84 o 
   2   1   8        1.80        1.66      0.52 o 
   3   1   8        0.85        0.48      0.49 o 
   4   1   8        0.36        0.72      0.57 o 
  -7   2   8       60.41       64.73      5.21 o 
  -6   2   8      299.59      291.87      7.26 o 
  -5   2   8      235.05      231.12      5.87 o 
  -4   2   8      246.12      242.94      3.99 o 
  -3   2   8      167.84      168.70      2.65 o 
  -2   2   8       93.28      100.65      2.55 o 
  -1   2   8       90.62       88.80      1.76 o 
   0   2   8       33.66       31.39      0.99 o 
   1   2   8      137.20      139.99      2.93 o 
   2   2   8      157.92      156.46      5.07 o 
   3   2   8      135.94      131.43      3.03 o 
   4   2   8        0.11       -0.05      1.04 o 
  -7   3   8        0.00        0.29      0.74 o 
  -6   3   8      111.89      100.10      3.78 o 
  -5   3   8      267.97      276.82      6.78 o 
  -4   3   8       10.15       10.38      0.59 o 
  -3   3   8      393.54      397.06      5.14 o 
  -2   3   8      507.34      473.98      5.97 o 
  -1   3   8       91.13       85.98      1.78 o 
   0   3   8       84.05       82.78      1.57 o 
   1   3   8        6.79        8.62      1.11 o 
   2   3   8       18.71       19.54      1.18 o 
   3   3   8       80.87       84.11      3.84 o 
  -7   4   8        0.16        0.41      0.85 o 
  -6   4   8        0.06       -0.57      0.57 o 
  -5   4   8       12.36       10.93      1.33 o 
  -4   4   8        7.87        8.29      0.74 o 
  -3   4   8       12.34       11.92      0.86 o 
  -2   4   8       96.38      109.30      2.35 o 
  -1   4   8      124.81      139.53      2.41 o 
   0   4   8       35.05       31.49      1.37 o 
   1   4   8       12.74       15.16      1.09 o 
   2   4   8       89.77       93.50      2.88 o 
   3   4   8       24.96       25.84      1.66 o 
  -6   5   8       53.36       52.24      2.76 o 
  -5   5   8       88.18       86.96      2.30 o 
  -4   5   8        9.64       10.27      0.68 o 
  -3   5   8        1.76        3.21      0.74 o 
  -2   5   8      179.00      159.98      3.05 o 
  -1   5   8        0.73       -0.28      0.67 o 
   0   5   8       84.88       90.66      3.05 o 
   1   5   8        0.06       -0.09      0.59 o 
   2   5   8      118.02      124.07      4.37 o 
  -6   6   8       34.63       30.95      2.30 o 
  -5   6   8       39.44       39.13      1.60 o 
  -4   6   8        1.41        0.94      0.47 o 
  -3   6   8        7.44        8.37      1.04 o 
  -2   6   8       67.99       61.48      4.46 o 
  -1   6   8       53.03       45.22      1.48 o 
   0   6   8       29.89       33.81      1.91 o 
   1   6   8        2.91        1.96      1.06 o 
  -6   7   8       17.69       19.82      2.09 o 
  -5   7   8        6.23        6.87      1.32 o 
  -4   7   8       14.38       14.35      1.29 o 
  -3   7   8        1.30        1.30      0.86 o 
  -2   7   8       50.12       46.87      2.16 o 
  -1   7   8       33.41       39.03      1.87 o 
   0   7   8        1.45        0.64      0.67 o 
   1   7   8       20.15       20.49      1.62 o 
  -5   8   8       32.24       35.59      1.39 o 
  -4   8   8       17.55       22.01      1.23 o 
  -3   8   8        1.84        2.20      0.95 o 
  -2   8   8        2.77        3.16      0.95 o 
  -1   8   8        8.93       14.25      2.77 o 
  -3   9   8       12.67       11.82      1.33 o 
  -1 -14   9        9.38       13.13      1.37 o 
   0 -14   9       19.35       18.83      2.13 o 
   1 -14   9        0.71        1.51      1.49 o 
   2 -14   9       79.36       79.38      3.78 o 
   3 -14   9       57.13       62.88      2.11 o 
  -2 -13   9        0.52        1.56      0.85 o 
  -1 -13   9       53.72       56.79      2.37 o 
   0 -13   9       87.06       91.54      2.78 o 
   1 -13   9        0.38        0.30      0.71 o 
   2 -13   9        0.03        0.34      0.50 o 
   3 -13   9        0.27        0.08      0.47 o 
   4 -13   9       25.21       30.19      2.01 o 
  -3 -12   9       13.23       13.32      1.72 o 
  -2 -12   9       68.03       72.90      2.66 o 
  -1 -12   9       27.12       27.37      1.45 o 
   0 -12   9      172.59      186.26      4.87 o 
   1 -12   9      502.44      502.04      8.22 o 
   2 -12   9       92.46       92.03      1.99 o 
   3 -12   9      143.58      152.18      5.63 o 
   4 -12   9      226.25      237.23      8.77 o 
  -3 -11   9        0.34        0.62      0.74 o 
  -2 -11   9       22.16       24.59      1.79 o 
  -1 -11   9        0.14        0.73      0.47 o 
   0 -11   9        0.10       -0.36      0.42 o 
   1 -11   9        1.37        1.56      0.49 o 
   2 -11   9       36.89       38.38      1.95 o 
   3 -11   9       22.65       20.76      1.16 o 
   4 -11   9      104.01      108.90      3.19 o 
   5 -11   9      161.02      178.16      5.93 o 
  -4 -10   9       63.20       61.63      3.30 o 
  -3 -10   9       61.46       54.80      2.60 o 
  -2 -10   9      102.57       89.33      3.21 o 
  -1 -10   9       37.81       38.07      1.52 o 
   0 -10   9      388.07      387.32      5.80 o 
   1 -10   9       93.79       86.70      1.85 o 
   2 -10   9      383.21      383.96      5.09 o 
   3 -10   9        1.76        2.85      0.45 o 
   4 -10   9        4.37        2.81      0.77 o 
   5 -10   9        1.15        1.73      1.02 o 
  -5  -9   9        2.07        2.55      0.95 o 
  -4  -9   9        0.47        3.24      0.96 o 
  -3  -9   9        5.26        9.15      1.22 o 
  -2  -9   9      147.80      139.27      5.11 o 
  -1  -9   9       43.37       42.04      1.47 o 
   0  -9   9       80.89       82.80      2.12 o 
   1  -9   9       70.25       70.52      1.58 o 
   2  -9   9       51.62       48.36      1.21 o 
   3  -9   9       33.87       39.32      1.88 o 
   4  -9   9      220.78      219.44      4.76 o 
   5  -9   9       31.98       30.52      3.28 o 
  -5  -8   9       25.52       29.76      1.99 o 
  -4  -8   9       55.15       54.24      2.50 o 
  -3  -8   9        5.95        3.57      0.87 o 
  -2  -8   9       24.66       22.33      1.06 o 
  -1  -8   9       17.16       12.05      0.84 o 
   0  -8   9       10.97       11.70      0.79 o 
   1  -8   9        9.52        7.92      0.56 o 
   2  -8   9       71.63       76.07      1.49 o 
   3  -8   9      125.48      126.06      2.42 o 
   4  -8   9      138.01      131.56      3.00 o 
   5  -8   9      314.35      332.95      5.74 o 
  -5  -7   9        0.28        0.11      0.59 o 
  -4  -7   9       88.86       88.10      5.32 o 
  -3  -7   9       36.15       40.18      2.50 o 
  -2  -7   9        0.27       -0.11      0.46 o 
  -1  -7   9      497.26      476.70      6.65 o 
   0  -7   9     1624.26     1650.89     16.25 o 
   1  -7   9      227.50      230.52      3.05 o 
   2  -7   9        0.30        0.75      0.38 o 
   3  -7   9        0.36        0.27      0.37 o 
   4  -7   9        1.00        0.12      0.57 o 
   5  -7   9        8.83        8.99      0.87 o 
  -6  -6   9        2.48        1.45      1.06 o 
  -5  -6   9       25.69       29.48      1.56 o 
  -4  -6   9       33.12       32.52      1.64 o 
  -3  -6   9       20.06       20.79      1.30 o 
  -2  -6   9        9.30       11.86      0.77 o 
  -1  -6   9        6.17        5.02      0.83 o 
   0  -6   9      584.36      605.41      6.54 o 
   1  -6   9      600.92      590.62      5.93 o 
   2  -6   9      352.58      323.18      3.61 o 
   3  -6   9        5.84        9.23      0.72 o 
   4  -6   9      183.78      179.19      3.24 o 
   5  -6   9        0.49       -0.24      0.56 o 
  -6  -5   9       22.33       25.31      2.02 o 
  -5  -5   9       33.80       33.13      1.64 o 
  -4  -5   9      243.36      229.98      7.32 o 
  -3  -5   9        0.02       -0.05      0.50 o 
  -2  -5   9       40.27       38.57      1.38 o 
  -1  -5   9        7.53        4.57      0.55 o 
   0  -5   9        0.33        0.11      0.20 o 
   1  -5   9        4.35        3.32      0.43 o 
   2  -5   9       54.43       57.13      1.36 o 
   3  -5   9        2.92        0.87      0.40 o 
   4  -5   9      139.17      138.21      2.80 o 
   5  -5   9       95.97      100.36      2.40 o 
  -6  -4   9       13.23       11.23      1.29 o 
  -5  -4   9       72.37       75.83      2.79 o 
  -4  -4   9        0.30       -0.60      0.60 o 
  -3  -4   9       31.76       25.27      1.04 o 
  -2  -4   9       15.20       16.95      1.17 o 
  -1  -4   9      217.43      200.49      2.40 o 
   0  -4   9      734.08      714.51      6.93 o 
   1  -4   9      114.71      111.90      1.88 o 
   2  -4   9        3.19        3.56      0.52 o 
   3  -4   9      102.58      107.41      2.81 o 
   4  -4   9       51.74       47.33      1.56 o 
   5  -4   9        0.80        0.65      0.64 o 
  -6  -3   9        5.02        5.18      1.06 o 
  -5  -3   9       39.87       41.75      3.32 o 
  -4  -3   9       55.52       55.58      1.94 o 
  -3  -3   9      267.02      271.48      4.21 o 
  -2  -3   9       40.55       45.70      1.35 o 
  -1  -3   9      161.14      170.19      2.85 o 
   0  -3   9        1.00        1.22      0.31 o 
   1  -3   9      272.73      242.66      3.37 o 
   2  -3   9      180.59      148.92      2.98 o 
   3  -3   9       71.29       82.13      1.95 o 
   4  -3   9      154.41      160.91      3.09 o 
   5  -3   9        5.84        5.60      0.77 o 
  -7  -2   9       16.29       13.65      3.19 o 
  -6  -2   9       10.43       12.88      1.60 o 
  -5  -2   9      231.26      219.91      5.67 o 
  -4  -2   9      664.50      676.03     10.87 o 
  -3  -2   9       45.91       48.19      1.38 o 
  -2  -2   9        2.77        2.66      0.43 o 
  -1  -2   9       63.77       51.20      1.13 o 
   0  -2   9       49.98       45.18      1.18 o 
   1  -2   9        0.99        0.63      0.30 o 
   2  -2   9        0.04        0.66      0.44 o 
   3  -2   9      172.45      174.46      3.51 o 
   4  -2   9      194.79      196.54      3.91 o 
   5  -2   9       19.05       20.81      1.21 o 
  -7  -1   9       15.33       12.25      2.77 o 
  -6  -1   9        4.64        6.24      1.09 o 
  -5  -1   9        9.29        8.87      1.22 o 
  -4  -1   9       47.64       47.21      1.68 o 
  -3  -1   9      292.38      300.98      4.54 o 
  -2  -1   9      645.74      663.90      7.73 o 
  -1  -1   9      240.16      215.80      2.85 o 
   0  -1   9     2102.18     2085.37     22.22 o 
   1  -1   9      420.99      400.43      6.01 o 
   2  -1   9      160.84      157.53      3.19 o 
   3  -1   9      648.93      650.38      9.27 o 
   4  -1   9      133.12      132.73      3.99 o 
  -7   0   9       28.75       22.41      1.93 o 
  -6   0   9      102.62       93.91      3.53 o 
  -5   0   9       49.23       53.01      2.55 o 
  -4   0   9       29.11       28.64      1.10 o 
  -3   0   9       15.27       14.47      1.44 o 
  -2   0   9       38.58       36.17      1.09 o 
  -1   0   9        0.60        0.22      0.30 o 
   0   0   9        8.18       11.49      1.00 o 
   1   0   9       19.99       20.10      1.10 o 
   2   0   9       31.23       26.89      1.27 o 
   3   0   9       56.87       60.82      1.99 o 
   4   0   9       78.64       84.22      2.46 o 
  -7   1   9       47.49       46.13      2.60 o 
  -6   1   9       26.15       26.58      1.99 o 
  -5   1   9       67.07       54.88      2.66 o 
  -4   1   9      200.55      194.21      8.12 o 
  -3   1   9      119.31      129.63      2.25 o 
  -2   1   9       10.26       11.16      0.95 o 
  -1   1   9      134.18      140.47      2.39 o 
   0   1   9        1.67        2.20      0.40 o 
   1   1   9      161.54      156.86      3.23 o 
   2   1   9        0.65        0.12      0.45 o 
   3   1   9       18.34       18.30      1.19 o 
   4   1   9        3.97        2.81      0.72 o 
  -7   2   9        0.72        1.12      0.87 o 
  -6   2   9       43.98       38.35      3.62 o 
  -5   2   9       54.36       48.08      3.19 o 
  -4   2   9       20.54       18.54      1.29 o 
  -3   2   9      341.57      326.25      4.42 o 
  -2   2   9      180.62      158.35      2.93 o 
  -1   2   9      297.83      276.91      3.95 o 
   0   2   9      390.24      386.21      5.04 o 
   1   2   9       15.41       13.84      0.99 o 
   2   2   9        7.45        7.46      0.88 o 
   3   2   9      129.11      134.15      4.54 o 
  -7   3   9       37.31       40.89      2.98 o 
  -6   3   9        0.17        0.17      0.74 o 
  -5   3   9       50.66       52.17      2.75 o 
  -4   3   9       82.82       77.66      1.99 o 
  -3   3   9       17.60       20.33      1.89 o 
  -2   3   9       79.56       78.19      1.94 o 
  -1   3   9      251.57      246.31      3.66 o 
   0   3   9        5.74       10.87      1.08 o 
   1   3   9        4.85        4.85      0.76 o 
   2   3   9       48.28       49.38      2.06 o 
   3   3   9       51.23       51.79      2.68 o 
  -6   4   9        3.38        4.23      1.18 o 
  -5   4   9      104.64      100.94      3.84 o 
  -4   4   9      308.30      315.36      5.16 o 
  -3   4   9        3.64        8.21      1.32 o 
  -2   4   9      179.34      165.14      4.97 o 
  -1   4   9      290.56      274.51      4.38 o 
   0   4   9      113.30      110.82      2.74 o 
   1   4   9       33.85       36.36      1.80 o 
   2   4   9        6.83        8.47      1.08 o 
  -6   5   9        7.62        9.28      1.70 o 
  -5   5   9       61.42       63.88      3.57 o 
  -4   5   9       21.80       22.95      1.71 o 
  -3   5   9       80.66       82.11      3.36 o 
  -2   5   9      201.43      185.15      4.58 o 
  -1   5   9       35.37       31.13      1.12 o 
   0   5   9      232.43      237.46      7.11 o 
   1   5   9       21.55       23.40      1.55 o 
  -6   6   9        8.25        9.64      1.57 o 
  -5   6   9      210.53      226.55      6.81 o 
  -4   6   9       73.35       78.23      2.69 o 
  -3   6   9        6.36        4.37      1.38 o 
  -2   6   9        3.44        2.41      0.82 o 
  -1   6   9       10.35       13.00      0.86 o 
   0   6   9        0.02        0.84      0.62 o 
   1   6   9        4.39        5.28      0.99 o 
  -5   7   9        3.39        3.47      1.39 o 
  -4   7   9       22.39       23.34      1.30 o 
  -3   7   9        9.78       13.66      1.54 o 
  -2   7   9       18.40       17.93      1.48 o 
  -1   7   9       95.23      102.33      5.96 o 
  -3   8   9        0.60        0.06      1.38 o 
  -2   8   9       29.53       30.42      1.91 o 
   0 -14  10       15.62       15.43      1.91 o 
   1 -14  10      208.29      214.49     10.96 o 
   2 -14  10      152.12      148.37      3.74 o 
  -2 -13  10       44.98       50.32      2.37 o 
  -1 -13  10        0.51        1.52      0.87 o 
   0 -13  10      113.67      118.52      3.88 o 
   1 -13  10       19.15       20.17      1.63 o 
   2 -13  10        9.26       10.20      0.93 o 
   3 -13  10       11.30       10.82      0.81 o 
  -3 -12  10       38.86       47.27      2.28 o 
  -2 -12  10       60.77       75.37      3.21 o 
  -1 -12  10       38.83       38.05      1.74 o 
   0 -12  10        0.07        1.12      0.74 o 
   1 -12  10       35.13       33.69      1.84 o 
   2 -12  10        4.43        5.00      0.62 o 
   3 -12  10       16.87       21.12      0.97 o 
   4 -12  10       16.50       16.92      1.49 o 
  -3 -11  10       26.10       25.78      2.77 o 
  -2 -11  10        2.42        3.77      0.90 o 
  -1 -11  10       36.17       33.24      1.54 o 
   0 -11  10        0.62        0.73      0.85 o 
   1 -11  10      209.57      211.98      5.14 o 
   2 -11  10      317.11      313.18      4.51 o 
   3 -11  10      152.71      153.85      2.64 o 
   4 -11  10       29.19       29.52      1.71 o 
  -4 -10  10       11.37       14.30      2.66 o 
  -3 -10  10      240.68      229.45      6.70 o 
  -2 -10  10      115.71      115.09      3.82 o 
  -1 -10  10        7.09        6.98      1.30 o 
   0 -10  10      198.15      198.03      4.21 o 
   1 -10  10       40.78       39.84      1.49 o 
   2 -10  10       51.93       50.06      1.40 o 
   3 -10  10       98.66       95.27      2.18 o 
   4 -10  10        6.12        5.74      0.81 o 
   5 -10  10        8.82       10.07      1.25 o 
  -4  -9  10       23.78       27.08      1.89 o 
  -3  -9  10       22.26       23.03      2.34 o 
  -2  -9  10       13.90       14.29      1.70 o 
  -1  -9  10       28.21       29.40      1.25 o 
   0  -9  10        0.15        0.22      0.39 o 
   1  -9  10       94.43       95.56      2.20 o 
   2  -9  10      152.65      147.49      2.34 o 
   3  -9  10       12.03       12.00      0.85 o 
   4  -9  10      106.34       93.99      2.57 o 
   5  -9  10       13.51       19.65      2.14 o 
  -5  -8  10        0.05        0.06      0.74 o 
  -4  -8  10       86.68       77.26      3.06 o 
  -3  -8  10        6.94        9.26      1.08 o 
  -2  -8  10      148.08      132.93      2.77 o 
  -1  -8  10        1.21        1.23      0.63 o 
   0  -8  10       13.15       14.96      1.68 o 
   1  -8  10      174.24      162.32      2.70 o 
   2  -8  10      238.99      232.54      3.16 o 
   3  -8  10       11.67       15.96      1.04 o 
   4  -8  10       42.73       37.69      1.46 o 
   5  -8  10       11.84       10.30      0.96 o 
  -5  -7  10       58.26       67.60      2.76 o 
  -4  -7  10       25.38       24.21      1.49 o 
  -3  -7  10      203.73      196.24      4.64 o 
  -2  -7  10      400.31      384.16      6.02 o 
  -1  -7  10       12.49       16.19      1.29 o 
   0  -7  10      966.97      945.17     10.79 o 
   1  -7  10      134.19      138.56      2.42 o 
   2  -7  10      120.54      109.96      1.76 o 
   3  -7  10        0.42       -0.19      0.39 o 
   4  -7  10        0.86       -0.02      0.44 o 
   5  -7  10        0.86        0.63      0.56 o 
  -6  -6  10       14.15       12.34      1.70 o 
  -5  -6  10        0.43        1.13      0.79 o 
  -4  -6  10        0.14        0.00      0.50 o 
  -3  -6  10       36.49       35.43      1.68 o 
  -2  -6  10      422.08      419.66      6.13 o 
  -1  -6  10      173.12      166.80      3.07 o 
   0  -6  10      187.73      186.36      2.61 o 
   1  -6  10      191.62      190.00      2.68 o 
   2  -6  10      107.85       94.76      1.52 o 
   3  -6  10        0.01        0.36      0.41 o 
   4  -6  10       81.18       82.09      2.12 o 
   5  -6  10        5.16        2.82      0.68 o 
  -6  -5  10       31.51       34.23      2.19 o 
  -5  -5  10       48.86       52.13      2.08 o 
  -4  -5  10        0.12        0.55      0.53 o 
  -3  -5  10       72.93       72.41      2.37 o 
  -2  -5  10       44.16       44.02      1.38 o 
  -1  -5  10        6.12        5.49      0.60 o 
   0  -5  10        1.06        1.84      0.41 o 
   1  -5  10        1.47        1.31      0.34 o 
   2  -5  10      145.48      128.57      2.77 o 
   3  -5  10      274.34      249.04      4.07 o 
   4  -5  10        9.37       13.49      1.39 o 
   5  -5  10      259.99      289.38      4.82 o 
  -6  -4  10       24.08       24.05      1.83 o 
  -5  -4  10       80.10       77.63      3.46 o 
  -4  -4  10       96.29       91.87      2.63 o 
  -3  -4  10      304.90      293.16      5.71 o 
  -2  -4  10      186.43      172.53      3.15 o 
  -1  -4  10        1.51        2.33      0.43 o 
   0  -4  10      651.39      662.07      7.14 o 
   1  -4  10        5.68        5.89      0.71 o 
   2  -4  10      155.73      150.88      4.56 o 
   3  -4  10       12.15       14.60      1.18 o 
   4  -4  10        2.37        0.95      0.50 o 
   5  -4  10       25.55       30.79      1.55 o 
  -6  -3  10        0.07       -0.11      1.49 o 
  -5  -3  10      148.93      142.62      9.47 o 
  -4  -3  10      324.29      313.39      5.88 o 
  -3  -3  10       80.75       77.72      2.14 o 
  -2  -3  10       88.49       87.71      2.02 o 
  -1  -3  10        1.29        2.85      0.37 o 
   0  -3  10      227.40      222.53      3.27 o 
   1  -3  10        0.57        1.64      0.33 o 
   2  -3  10       31.14       33.56      1.37 o 
   3  -3  10        0.68        0.50      0.40 o 
   4  -3  10      150.93      146.74      3.91 o 
  -6  -2  10        3.97        6.05      2.13 o 
  -5  -2  10       85.16       78.66      3.26 o 
  -4  -2  10      373.71      352.62      6.41 o 
  -3  -2  10      188.83      189.61      3.35 o 
  -2  -2  10       81.57       86.34      2.00 o 
  -1  -2  10       85.35       75.78      1.47 o 
   0  -2  10      126.60      114.91      2.10 o 
   1  -2  10       58.51       55.18      1.23 o 
   2  -2  10       29.39       29.87      1.36 o 
   3  -2  10       13.89       13.38      1.02 o 
   4  -2  10       35.75       38.12      1.51 o 
  -6  -1  10        6.62        6.41      1.29 o 
  -5  -1  10       54.52       55.22      4.68 o 
  -4  -1  10       70.74       66.32      2.15 o 
  -3  -1  10      342.33      334.83      5.10 o 
  -2  -1  10      362.78      340.26      5.14 o 
  -1  -1  10      118.98      109.39      3.58 o 
   0  -1  10      104.26      102.58      3.02 o 
   1  -1  10       41.41       44.21      1.55 o 
   2  -1  10        4.73        4.63      0.80 o 
   3  -1  10        0.73        2.04      0.61 o 
   4  -1  10        0.42       -0.19      0.58 o 
  -6   0  10      177.64      173.30      5.37 o 
  -5   0  10        6.75        5.63      1.12 o 
  -4   0  10      159.69      155.70      3.57 o 
  -3   0  10        4.74        6.58      0.65 o 
  -2   0  10        6.56        7.00      0.58 o 
  -1   0  10        8.37        7.24      0.61 o 
   0   0  10      326.23      339.26      4.58 o 
   1   0  10      277.43      277.28      4.78 o 
   2   0  10      246.71      243.73      4.48 o 
   3   0  10       64.56       56.65      2.01 o 
  -6   1  10      139.21      132.83      4.65 o 
  -5   1  10        0.08        0.62      0.90 o 
  -4   1  10      223.66      228.23      3.58 o 
  -3   1  10       32.25       29.15      1.19 o 
  -2   1  10       16.21       17.62      0.93 o 
  -1   1  10       21.21       23.32      0.96 o 
   0   1  10        1.45        3.55      0.50 o 
   1   1  10       26.05       28.49      1.34 o 
   2   1  10      195.71      193.06      3.93 o 
   3   1  10       35.94       35.64      1.66 o 
  -6   2  10        5.20        5.56      1.38 o 
  -5   2  10        5.41        4.81      1.26 o 
  -4   2  10        0.11       -0.23      0.50 o 
  -3   2  10        6.20        4.22      1.04 o 
  -2   2  10        4.13        7.53      0.70 o 
  -1   2  10        3.51        2.62      0.52 o 
   0   2  10      144.24      154.67      4.00 o 
   1   2  10      152.11      156.33      3.43 o 
   2   2  10        9.12        9.09      1.00 o 
   3   2  10        0.05       -0.59      0.59 o 
  -6   3  10       20.21       16.81      2.13 o 
  -5   3  10       22.65       22.50      3.94 o 
  -4   3  10       46.80       50.61      2.00 o 
  -3   3  10       79.37       77.46      2.44 o 
  -2   3  10       23.24       22.85      1.13 o 
  -1   3  10       15.94       17.87      1.04 o 
   0   3  10       52.81       54.43      1.91 o 
   1   3  10      134.39      129.88      4.94 o 
   2   3  10       81.36       77.40      2.77 o 
  -6   4  10        1.02        3.88      1.26 o 
  -5   4  10       29.23       24.16      2.98 o 
  -4   4  10      118.61      126.77      4.12 o 
  -3   4  10      147.46      137.32      3.54 o 
  -2   4  10      115.32       95.13      3.97 o 
  -1   4  10        2.51        3.88      0.57 o 
   0   4  10       18.40       13.94      1.13 o 
   1   4  10        1.30        2.29      0.77 o 
  -5   5  10       23.43       26.22      2.03 o 
  -4   5  10        7.99        7.76      2.23 o 
  -3   5  10      175.33      157.80      3.87 o 
  -2   5  10      197.58      197.47      4.40 o 
  -1   5  10        3.11        2.87      0.74 o 
   0   5  10       58.04       58.35      2.36 o 
  -5   6  10       20.29       23.49      2.03 o 
  -4   6  10        1.38        1.64      0.89 o 
  -3   6  10       17.66       19.72      1.84 o 
  -2   6  10        9.17       10.62      1.12 o 
  -1   6  10        0.74        0.36      0.93 o 
  -3   7  10        3.88        3.40      0.98 o 
   0 -14  11      161.34      146.37      7.02 o 
   1 -14  11        0.47        1.32      0.82 o 
  -1 -13  11        1.50        1.72      0.87 o 
   0 -13  11       19.86       24.88      1.84 o 
   1 -13  11        0.01        0.09      0.66 o 
   2 -13  11       20.63       21.20      1.31 o 
   3 -13  11       27.19       26.95      1.10 o 
  -2 -12  11       57.99       69.14      4.04 o 
  -1 -12  11      100.23       99.84      2.89 o 
   0 -12  11       10.57        8.30      1.17 o 
   1 -12  11      180.12      188.57      4.85 o 
   2 -12  11        2.72        2.71      0.71 o 
   3 -12  11        8.00        9.87      0.71 o 
  -3 -11  11       16.13       17.89      2.02 o 
  -2 -11  11        7.95        8.82      1.27 o 
  -1 -11  11      168.32      170.39      4.87 o 
   0 -11  11      301.12      298.59      7.34 o 
   1 -11  11       14.71       14.44      1.12 o 
   2 -11  11       59.89       65.95      1.68 o 
   3 -11  11      191.43      202.95      4.06 o 
   4 -11  11       25.31       27.35      2.18 o 
  -4 -10  11        2.42        3.53      1.06 o 
  -3 -10  11       25.73       27.39      1.94 o 
  -2 -10  11       26.64       25.82      3.19 o 
  -1 -10  11       46.19       45.73      1.64 o 
   0 -10  11       10.28       11.07      1.30 o 
   1 -10  11       55.58       52.22      1.93 o 
   2 -10  11      131.84      123.90      2.36 o 
   3 -10  11       81.96       78.70      2.15 o 
   4 -10  11      308.16      308.96      5.60 o 
  -4  -9  11        9.70       12.01      1.38 o 
  -3  -9  11       14.59       13.45      1.91 o 
  -2  -9  11      137.22      137.98      3.02 o 
  -1  -9  11      387.51      389.40      6.00 o 
   0  -9  11      111.46      118.28      3.04 o 
   1  -9  11        5.62        6.27      0.81 o 
   2  -9  11        3.36        2.62      0.45 o 
   3  -9  11        5.96        6.02      0.72 o 
   4  -9  11        0.25        0.05      0.71 o 
  -5  -8  11       12.85       17.59      1.91 o 
  -4  -8  11        0.07       -0.09      0.71 o 
  -3  -8  11        0.19        0.26      0.64 o 
  -2  -8  11       14.58       11.80      0.93 o 
  -1  -8  11      116.81      123.14      2.66 o 
   0  -8  11      165.30      160.57      3.69 o 
   1  -8  11        0.14        0.21      0.36 o 
   2  -8  11       48.43       51.29      1.27 o 
   3  -8  11      165.20      168.00      3.19 o 
   4  -8  11       14.34       11.36      0.98 o 
  -5  -7  11      232.20      242.18      6.08 o 
  -4  -7  11        5.87        6.29      0.97 o 
  -3  -7  11      110.24      111.95      3.20 o 
  -2  -7  11       12.69       11.10      0.89 o 
  -1  -7  11        1.30        1.26      0.53 o 
   0  -7  11       65.92       70.63      2.23 o 
   1  -7  11       49.67       46.92      1.22 o 
   2  -7  11       18.11       15.86      0.66 o 
   3  -7  11      244.60      235.08      4.59 o 
   4  -7  11      131.85      119.85      2.73 o 
  -5  -6  11       18.81       18.55      1.38 o 
  -4  -6  11       13.96       13.31      1.63 o 
  -3  -6  11        8.25        8.73      1.60 o 
  -2  -6  11       98.49       91.71      2.33 o 
  -1  -6  11      365.43      353.90      5.45 o 
   0  -6  11      141.09      144.04      3.35 o 
   1  -6  11       14.86       15.49      0.72 o 
   2  -6  11      172.29      179.89      2.87 o 
   3  -6  11      126.29      121.30      2.61 o 
   4  -6  11        5.77        6.73      0.79 o 
  -6  -5  11        0.02        0.37      0.81 o 
  -5  -5  11       14.07       14.30      1.31 o 
  -4  -5  11       37.89       38.85      2.02 o 
  -3  -5  11       12.80       12.88      0.89 o 
  -2  -5  11      174.60      179.32      3.31 o 
  -1  -5  11       81.21       75.95      1.93 o 
   0  -5  11      790.15      777.36      8.31 o 
   1  -5  11       62.18       53.36      1.27 o 
   2  -5  11      147.58      152.21      2.88 o 
   3  -5  11      137.91      142.46      2.92 o 
   4  -5  11        1.68        2.28      0.67 o 
  -6  -4  11        9.32       11.37      1.50 o 
  -5  -4  11      154.60      164.30      5.11 o 
  -4  -4  11        1.60        2.39      0.89 o 
  -3  -4  11       50.36       50.34      1.53 o 
  -2  -4  11       49.52       41.46      1.50 o 
  -1  -4  11      253.43      249.22      4.85 o 
   0  -4  11       32.32       31.98      1.03 o 
   1  -4  11       11.14       11.50      0.59 o 
   2  -4  11        6.07        5.65      0.68 o 
   3  -4  11       63.75       64.91      1.88 o 
   4  -4  11       30.38       30.15      1.44 o 
  -6  -3  11        4.48        2.39      0.99 o 
  -5  -3  11        5.50        6.53      1.60 o 
  -4  -3  11       13.12       11.88      1.05 o 
  -3  -3  11       44.85       49.21      1.66 o 
  -2  -3  11      271.87      260.81      6.01 o 
  -1  -3  11     1385.98     1337.76     19.36 o 
   0  -3  11      180.27      178.13      2.86 o 
   1  -3  11      119.15      121.00      2.75 o 
   2  -3  11      205.88      212.67      4.42 o 
   3  -3  11       47.22       46.12      1.68 o 
   4  -3  11       18.07       21.47      1.23 o 
  -6  -2  11        2.43        3.55      1.12 o 
  -5  -2  11        6.62        7.92      1.31 o 
  -4  -2  11        9.47        7.98      0.91 o 
  -3  -2  11       20.31       23.01      1.10 o 
  -2  -2  11        7.04        6.07      0.63 o 
  -1  -2  11        0.68        1.04      0.43 o 
   0  -2  11        0.46        0.69      0.41 o 
   1  -2  11        2.96        3.78      0.69 o 
   2  -2  11       69.44       70.29      2.12 o 
   3  -2  11       75.91       76.52      2.36 o 
  -6  -1  11       57.55       54.82      2.99 o 
  -5  -1  11      394.27      394.87     20.10 o 
  -4  -1  11      110.84      116.70      3.59 o 
  -3  -1  11       36.39       40.82      1.46 o 
  -2  -1  11       77.80       80.09      2.36 o 
  -1  -1  11        0.17        0.00      0.39 o 
   0  -1  11      347.58      335.24      4.64 o 
   1  -1  11      146.27      144.89      3.17 o 
   2  -1  11        0.60        1.27      0.57 o 
   3  -1  11       66.85       66.26      2.25 o 
  -6   0  11        0.43        0.18      0.79 o 
  -5   0  11      132.78      131.13      6.17 o 
  -4   0  11      237.94      223.70      4.77 o 
  -3   0  11      121.89      118.10      2.68 o 
  -2   0  11       69.89       62.87      2.08 o 
  -1   0  11      330.83      322.30      5.05 o 
   0   0  11        1.67        4.11      0.54 o 
   1   0  11       67.68       65.36      2.12 o 
   2   0  11      333.46      343.32      5.89 o 
   3   0  11      401.80      413.55      6.94 o 
  -6   1  11       29.25       31.16      2.44 o 
  -5   1  11       52.90       49.62      2.83 o 
  -4   1  11       42.13       37.64      1.73 o 
  -3   1  11        0.01        0.19      0.44 o 
  -2   1  11       44.20       42.32      1.46 o 
  -1   1  11       23.54       21.79      1.09 o 
   0   1  11       20.88       22.63      0.89 o 
   1   1  11       18.55       21.25      1.32 o 
   2   1  11      110.91      117.26      3.01 o 
  -6   2  11       23.36       22.55      2.12 o 
  -5   2  11      150.15      143.81     14.68 o 
  -4   2  11        0.09        0.49      0.64 o 
  -3   2  11      167.62      154.44      4.64 o 
  -2   2  11      131.58      130.58      2.78 o 
  -1   2  11       85.49       85.79      2.11 o 
   0   2  11        5.84        6.82      0.89 o 
   1   2  11        0.03       -0.17      0.54 o 
   2   2  11        8.09        7.67      1.00 o 
  -6   3  11       17.38       14.68      3.40 o 
  -5   3  11        0.98        1.60      0.72 o 
  -4   3  11        0.54        0.56      0.81 o 
  -3   3  11       23.22       23.01      1.75 o 
  -2   3  11       39.02       37.11      2.39 o 
  -1   3  11      231.43      239.57      4.16 o 
   0   3  11        0.02        0.43      0.53 o 
   1   3  11       28.60       27.96      1.74 o 
  -5   4  11       24.29       29.90      2.19 o 
  -4   4  11       16.72       18.65      1.73 o 
  -3   4  11       52.16       56.49      3.58 o 
  -2   4  11      112.93      107.21      2.99 o 
  -1   4  11       30.05       30.51      1.88 o 
   0   4  11        4.69        7.48      1.05 o 
  -4   5  11        1.02        2.48      1.70 o 
  -3   5  11       97.31       79.28      3.24 o 
  -2   5  11      180.86      181.72      4.90 o 
  -1   5  11       99.06       98.34      5.32 o 
  -1 -13  12        1.34        0.81      0.82 o 
   0 -13  12      147.70      139.01      5.53 o 
   1 -13  12      219.67      235.49     12.34 o 
   2 -13  12       71.91       74.94      2.81 o 
  -2 -12  12       30.81       30.53      2.18 o 
  -1 -12  12      120.27      123.48      4.09 o 
   0 -12  12      147.18      157.99      5.74 o 
   1 -12  12       49.38       49.24      4.39 o 
   2 -12  12       10.84       13.53      1.13 o 
   3 -12  12        6.35        7.27      1.35 o 
  -3 -11  12        9.39       12.44      1.57 o 
  -2 -11  12        0.26        1.15      0.87 o 
  -1 -11  12       56.39       55.94      2.60 o 
   0 -11  12      287.24      304.25      5.98 o 
   1 -11  12       68.07       67.90      2.34 o 
   2 -11  12       65.63       68.34      1.97 o 
   3 -11  12       68.17       69.76      2.32 o 
  -3 -10  12       18.03       17.54      4.04 o 
  -2 -10  12        0.46        0.34      0.56 o 
  -1 -10  12        7.32        7.41      0.95 o 
   0 -10  12      114.70      108.50      3.00 o 
   1 -10  12      126.84      127.16      3.29 o 
   2 -10  12       11.19       11.18      0.75 o 
   3 -10  12       15.84       15.94      1.05 o 
  -4  -9  12      150.07      151.08      4.66 o 
  -3  -9  12      169.46      161.77     11.28 o 
  -2  -9  12       15.46       13.95      1.04 o 
  -1  -9  12      120.32      115.89      3.12 o 
   0  -9  12       13.97       14.56      1.43 o 
   1  -9  12      161.80      160.16      4.91 o 
   2  -9  12        3.29        3.35      0.59 o 
   3  -9  12        3.67        3.56      0.70 o 
   4  -9  12       18.24       23.91      1.75 o 
  -4  -8  12       87.78       82.13      3.30 o 
  -3  -8  12      132.28      123.73      3.98 o 
  -2  -8  12       43.07       44.80      1.61 o 
  -1  -8  12       22.25       22.57      1.37 o 
   0  -8  12       39.22       38.83      1.69 o 
   1  -8  12        1.90        2.17      0.79 o 
   2  -8  12       39.78       41.89      1.17 o 
   3  -8  12       95.92       91.09      3.24 o 
   4  -8  12       22.30       19.69      1.26 o 
  -5  -7  12       25.07       26.16      1.94 o 
  -4  -7  12       61.10       63.37      2.48 o 
  -3  -7  12        1.14        0.10      0.59 o 
  -2  -7  12       13.73       14.29      0.98 o 
  -1  -7  12        1.46        1.25      0.64 o 
   0  -7  12        0.07       -0.13      0.73 o 
   1  -7  12       40.90       35.70      2.45 o 
   2  -7  12       98.51       91.35      2.41 o 
   3  -7  12       40.15       41.22      1.84 o 
   4  -7  12      342.61      352.63      5.76 o 
  -5  -6  12       43.44       41.53      2.07 o 
  -4  -6  12      180.54      171.89      5.66 o 
  -3  -6  12       33.48       36.25      1.79 o 
  -2  -6  12       42.47       42.67      1.53 o 
  -1  -6  12      525.87      510.32      8.57 o 
   0  -6  12      190.29      190.69      4.09 o 
   1  -6  12       73.04       74.12      1.68 o 
   2  -6  12        0.80        1.11      0.68 o 
   3  -6  12        0.51        1.06      0.51 o 
   4  -6  12       17.88       20.88      1.22 o 
  -5  -5  12       64.00       58.63      2.99 o 
  -4  -5  12       92.08       87.08      2.83 o 
  -3  -5  12       30.98       29.69      1.28 o 
  -2  -5  12        9.70        8.81      0.79 o 
  -1  -5  12      324.86      323.29      6.07 o 
   0  -5  12      211.52      210.69      5.38 o 
   1  -5  12       19.35       20.41      0.80 o 
   2  -5  12        0.41        0.03      0.45 o 
   3  -5  12       54.52       54.01      1.77 o 
  -5  -4  12       62.49       68.54      7.34 o 
  -4  -4  12       46.02       42.60      1.99 o 
  -3  -4  12        1.52        1.40      0.77 o 
  -2  -4  12       43.89       42.18      1.81 o 
  -1  -4  12       75.38       73.46      2.31 o 
   0  -4  12       12.78       13.60      0.75 o 
   1  -4  12       32.38       34.11      0.96 o 
   2  -4  12      144.66      145.02      2.94 o 
   3  -4  12        1.92        1.08      0.66 o 
  -6  -3  12       12.72       11.91      1.64 o 
  -5  -3  12        5.48        4.85      1.70 o 
  -4  -3  12      106.26      106.04      3.06 o 
  -3  -3  12       44.06       43.22      1.81 o 
  -2  -3  12       14.95       16.29      1.23 o 
  -1  -3  12       22.35       22.91      1.57 o 
   0  -3  12       29.42       32.13      1.14 o 
   1  -3  12        5.75        4.96      1.20 o 
   2  -3  12        7.36        9.83      1.00 o 
   3  -3  12        0.52        1.97      0.60 o 
  -6  -2  12       17.85       19.28      4.04 o 
  -5  -2  12      198.08      190.25     11.06 o 
  -4  -2  12       25.31       22.62      1.46 o 
  -3  -2  12       14.92       15.73      1.14 o 
  -2  -2  12        0.02        0.37      0.45 o 
  -1  -2  12      133.44      138.72      3.38 o 
   0  -2  12      214.60      223.46      3.91 o 
   1  -2  12       23.10       22.97      1.30 o 
   2  -2  12        3.32        5.75      0.88 o 
   3  -2  12       84.13       94.09      2.74 o 
  -6  -1  12       54.66       52.63      3.15 o 
  -5  -1  12      383.06      390.55      9.71 o 
  -4  -1  12       68.64       69.56      2.96 o 
  -3  -1  12       37.70       37.59      1.50 o 
  -2  -1  12        0.07       -0.49      0.54 o 
  -1  -1  12        0.78        0.26      0.51 o 
   0  -1  12       14.68       18.95      0.87 o 
   1  -1  12       10.03        9.17      0.99 o 
   2  -1  12        0.86        0.23      0.59 o 
  -6   0  12        5.01        4.52      1.33 o 
  -5   0  12        1.36        1.91      1.14 o 
  -4   0  12        0.67        1.65      0.65 o 
  -3   0  12       44.20       47.41      2.55 o 
  -2   0  12       20.97       18.86      1.67 o 
  -1   0  12      242.32      259.06      4.39 o 
   0   0  12      284.65      288.60      4.37 o 
   1   0  12        0.03       -0.09      0.46 o 
   2   0  12        7.55        7.36      1.47 o 
  -5   1  12        5.95        8.48      1.70 o 
  -4   1  12        0.10       -0.43      1.06 o 
  -3   1  12        0.01       -0.38      1.81 o 
  -2   1  12        6.53        6.83      1.65 o 
  -1   1  12       95.24       95.89      2.35 o 
   0   1  12      229.90      214.85      4.34 o 
   1   1  12       78.92       76.92      2.44 o 
  -5   2  12       51.66       57.17      3.60 o 
  -4   2  12       59.38       57.24      2.81 o 
  -3   2  12        0.35        1.08      0.81 o 
  -2   2  12        7.15        8.81      0.98 o 
  -1   2  12        4.63        3.76      0.77 o 
   0   2  12        2.03        3.45      0.85 o 
   1   2  12       10.61       11.03      1.15 o 
  -5   3  12        0.01        1.11      1.00 o 
  -4   3  12       13.02       13.49      1.58 o 
  -3   3  12        5.73        6.25      1.38 o 
  -2   3  12        7.87        5.85      1.48 o 
  -1   3  12      110.94      120.69      2.64 o 
   0   3  12       58.55       64.56      2.29 o 
  -4   4  12        9.02       13.03      4.15 o 
  -3   4  12       10.94        7.28      1.49 o 
  -2   4  12       37.31       36.73      1.94 o 
  -1   4  12       28.64       37.49      2.15 o 
  -1 -12  13        1.22        2.23      0.97 o 
   0 -12  13        0.17        0.44      0.82 o 
   1 -12  13       29.17       26.81      1.53 o 
   2 -12  13       16.66       17.81      2.22 o 
  -2 -11  13      110.05      114.47      3.21 o 
  -1 -11  13       19.29       23.79      4.04 o 
   0 -11  13        7.18        8.87      1.08 o 
   1 -11  13        0.05       -0.41      0.58 o 
   2 -11  13       24.71       30.40      1.50 o 
  -3 -10  13        0.75        0.92      2.34 o 
  -2 -10  13       57.81       55.34      2.06 o 
  -1 -10  13      251.90      258.23      5.41 o 
   0 -10  13        3.58        4.37      0.93 o 
   1 -10  13       90.35       92.35      2.73 o 
   2 -10  13      122.15      124.21      3.12 o 
   3 -10  13        9.75        8.37      1.03 o 
  -3  -9  13       22.43       19.87      1.73 o 
  -2  -9  13       10.18       10.65      0.93 o 
  -1  -9  13        9.29       11.34      1.10 o 
   0  -9  13        3.55        3.93      0.88 o 
   1  -9  13        9.93       11.03      1.31 o 
   2  -9  13      109.64      110.06      6.69 o 
   3  -9  13       71.60       68.01      2.56 o 
  -4  -8  13       17.59       17.88      1.60 o 
  -3  -8  13       39.91       40.66      2.00 o 
  -2  -8  13       75.23       75.92      2.20 o 
  -1  -8  13       87.16       89.84      2.76 o 
   0  -8  13        1.08        1.32      0.63 o 
   1  -8  13       62.92       65.43      2.22 o 
   2  -8  13        5.55        5.92      0.77 o 
   3  -8  13       13.04       13.21      1.05 o 
  -4  -7  13        3.33        3.07      0.87 o 
  -3  -7  13      113.20      108.88      3.34 o 
  -2  -7  13        0.01       -0.13      0.45 o 
  -1  -7  13      311.05      319.58      6.11 o 
   0  -7  13        4.57        5.22      1.38 o 
   1  -7  13      235.32      246.83      4.94 o 
   2  -7  13       42.52       47.16      2.35 o 
   3  -7  13        5.09        8.55      0.93 o 
  -5  -6  13       22.48       25.04      3.39 o 
  -4  -6  13       39.65       42.78      4.31 o 
  -3  -6  13       79.02       80.44      2.29 o 
  -2  -6  13       97.00       95.34      3.30 o 
  -1  -6  13        5.37        6.03      0.84 o 
   0  -6  13      295.50      291.61      5.74 o 
   1  -6  13       66.46       66.40      2.11 o 
   2  -6  13       42.67       44.65      1.83 o 
   3  -6  13       67.94       68.91      2.05 o 
  -5  -5  13       41.95       39.01      2.74 o 
  -4  -5  13        0.37       -0.10      0.65 o 
  -3  -5  13      235.74      231.07      4.51 o 
  -2  -5  13      490.30      466.66     11.65 o 
  -1  -5  13       16.46       15.86      1.26 o 
   0  -5  13      241.51      245.68      4.97 o 
   1  -5  13      232.59      247.82      3.49 o 
   2  -5  13       73.51       72.97      2.06 o 
   3  -5  13        0.87        2.01      0.62 o 
  -5  -4  13       30.11       30.24      2.55 o 
  -4  -4  13        4.16        4.35      1.33 o 
  -3  -4  13        2.12        2.58      0.61 o 
  -2  -4  13       21.30       25.21      2.38 o 
  -1  -4  13       24.00       21.34      1.77 o 
   0  -4  13        0.05       -0.44      0.44 o 
   1  -4  13      123.44      126.58      3.30 o 
   2  -4  13      135.19      130.74      2.87 o 
   3  -4  13       10.29        9.24      1.37 o 
  -5  -3  13       55.18       62.40      3.38 o 
  -4  -3  13       32.72       34.44      1.81 o 
  -3  -3  13       22.22       25.11      1.25 o 
  -2  -3  13        0.48        0.94      0.59 o 
  -1  -3  13       49.12       49.31      3.95 o 
   0  -3  13       90.06       89.57      2.58 o 
   1  -3  13        3.97        4.66      0.81 o 
   2  -3  13       16.04       16.16      1.25 o 
  -5  -2  13       20.84       20.68      2.98 o 
  -4  -2  13        0.14       -0.50      0.50 o 
  -3  -2  13       69.42       67.46      4.37 o 
  -2  -2  13      184.61      181.23      4.13 o 
  -1  -2  13        5.19        5.30      0.84 o 
   0  -2  13       59.13       59.42      1.75 o 
   1  -2  13      110.52      117.10      3.01 o 
   2  -2  13      132.08      148.36      3.84 o 
  -5  -1  13        0.78       -0.04      1.17 o 
  -4  -1  13       38.94       41.53      2.50 o 
  -3  -1  13       70.50       67.06      2.35 o 
  -2  -1  13       24.45       20.51      1.40 o 
  -1  -1  13       16.58       18.98      2.17 o 
   0  -1  13        0.81        1.26      0.51 o 
   1  -1  13       66.35       74.22      2.44 o 
  -5   0  13        6.77       11.19      4.04 o 
  -4   0  13      194.11      165.72      9.79 o 
  -3   0  13      198.62      194.97      7.34 o 
  -2   0  13       63.51       67.04      3.20 o 
  -1   0  13        1.84        5.32      3.40 o 
   0   0  13       66.50       62.71      2.61 o 
   1   0  13        0.11       -0.15      0.74 o 
  -5   1  13       11.14       12.98      1.70 o 
  -4   1  13        0.33        0.36      0.85 o 
  -3   1  13       19.10       20.02      1.76 o 
  -2   1  13       88.08       92.59      2.78 o 
  -1   1  13        8.96        7.85      0.81 o 
   0   1  13      120.33      125.18      3.82 o 
  -4   2  13        6.15        8.39      1.41 o 
  -3   2  13        1.84        2.29      1.81 o 
  -2   2  13        7.89        8.31      1.70 o 
  -1   2  13        0.32       -0.06      0.48 o 
  -3   3  13       40.87       39.36      2.55 o 
  -2   3  13       44.98       51.70      2.77 o 
  -1 -11  14        7.19        8.17      1.18 o 
   0 -11  14       25.87       26.42      1.66 o 
   1 -11  14        9.31       10.94      1.14 o 
  -2 -10  14       41.84       42.02      2.05 o 
  -1 -10  14      166.27      166.87      5.99 o 
   0 -10  14       14.64       18.36      1.41 o 
   1 -10  14       80.93       80.09      3.63 o 
   2 -10  14       87.47       93.65      3.77 o 
  -3  -9  14       16.62       17.23      1.54 o 
  -2  -9  14        7.27        7.67      1.76 o 
  -1  -9  14       15.30       14.03      1.29 o 
   0  -9  14       49.40       44.50      3.00 o 
   1  -9  14       41.95       40.14      2.09 o 
   2  -9  14       21.39       28.08      4.25 o 
  -3  -8  14       43.43       42.67      2.21 o 
  -2  -8  14       95.08       97.89      3.05 o 
  -1  -8  14       17.69       18.36      1.89 o 
   0  -8  14       43.54       49.09      2.03 o 
   1  -8  14        5.84        4.81      1.12 o 
   2  -8  14        8.43       10.09      1.64 o 
  -4  -7  14       18.12       17.81      1.57 o 
  -3  -7  14        6.11        3.98      0.83 o 
  -2  -7  14       30.92       27.17      1.67 o 
  -1  -7  14       26.40       27.47      1.56 o 
   0  -7  14       15.29       15.56      1.19 o 
   1  -7  14       60.81       63.21      4.16 o 
   2  -7  14       40.78       39.30      2.86 o 
  -4  -6  14        0.37        1.32      0.79 o 
  -3  -6  14        1.90        3.50      0.68 o 
  -2  -6  14       62.85       62.39      2.35 o 
  -1  -6  14       48.44       49.18      2.02 o 
   0  -6  14        5.80        6.01      0.86 o 
   1  -6  14       14.03       15.77      1.05 o 
   2  -6  14       17.42       17.97      1.17 o 
  -4  -5  14        7.41        5.74      1.15 o 
  -3  -5  14        5.97        6.18      1.10 o 
  -2  -5  14       17.72       18.22      1.34 o 
  -1  -5  14       43.62       47.61      2.04 o 
   0  -5  14        1.45        2.71      0.69 o 
   1  -5  14        3.40        2.62      1.14 o 
   2  -5  14       20.09       18.32      1.17 o 
  -4  -4  14        2.27        1.60      0.73 o 
  -3  -4  14        2.59        1.95      0.74 o 
  -2  -4  14      103.24       91.36      2.87 o 
  -1  -4  14      488.16      514.82     10.03 o 
   0  -4  14       69.38       69.86      2.27 o 
   1  -4  14       53.84       64.89      3.46 o 
   2  -4  14       58.69       71.68      2.17 o 
  -4  -3  14       41.08       39.87      2.28 o 
  -3  -3  14        3.13        3.51      0.79 o 
  -2  -3  14        3.31        3.94      0.79 o 
  -1  -3  14       78.72       79.97      3.16 o 
   0  -3  14        8.60        9.37      0.90 o 
   1  -3  14        2.96        4.36      0.86 o 
  -4  -2  14        0.95       -0.55      1.81 o 
  -3  -2  14        7.11        7.42      1.05 o 
  -2  -2  14      174.92      186.84      6.23 o 
  -1  -2  14      161.39      166.28      3.96 o 
   0  -2  14        0.38       -0.48      0.48 o 
   1  -2  14        4.42        5.71      0.96 o 
  -4  -1  14        4.79        5.84      1.39 o 
  -3  -1  14       14.51       11.12      1.41 o 
  -2  -1  14       32.63       34.13      1.69 o 
  -1  -1  14      111.25      111.96      5.88 o 
   0  -1  14       21.34       26.92      2.51 o 
  -4   0  14        3.82        4.24      1.22 o 
  -3   0  14       21.33       23.24      1.95 o 
  -2   0  14        1.23        1.54      0.86 o 
  -1   0  14       10.73        9.89      1.02 o 
  -3   1  14        0.23       -0.26      1.81 o 
  -2   1  14       56.14       61.71      2.34 o 
  -2  -9  15      116.14      114.52      3.95 o 
  -1  -9  15        0.06       -0.54      0.65 o 
   0  -9  15      162.07      173.77      4.29 o 
  -2  -8  15       18.02       15.93      3.00 o 
  -1  -8  15       33.37       34.10      1.85 o 
   0  -8  15       33.75       33.51      1.78 o 
   1  -8  15       17.30       19.28      1.22 o 
  -3  -7  15      145.04      141.46      3.87 o 
  -2  -7  15       12.30       11.79      1.22 o 
  -1  -7  15       51.20       56.10      2.27 o 
   0  -7  15       63.65       70.31      2.88 o 
   1  -7  15        0.16        0.22      0.65 o 
  -3  -6  15       79.33       79.16      3.37 o 
  -2  -6  15        0.01       -0.33      0.98 o 
  -1  -6  15        0.00       -0.41      1.36 o 
   0  -6  15       90.61       95.55      2.82 o 
   1  -6  15       36.77       33.46      2.67 o 
  -3  -5  15        5.83        5.74      0.99 o 
  -2  -5  15       68.51       68.80      2.54 o 
  -1  -5  15      192.54      198.03      4.57 o 
   0  -5  15       49.39       48.40      1.99 o 
  -3  -4  15       53.58       52.62      2.29 o 
  -2  -4  15       10.83       11.69      1.95 o 
  -1  -4  15      217.21      215.18      8.00 o 
   0  -4  15      241.99      260.62      5.34 o 
  -3  -3  15        0.40        1.98      0.80 o 
  -2  -3  15        4.47        5.36      0.91 o 
  -1  -3  15        0.00        0.22      0.85 o 
   0  -3  15       79.42       89.67      2.56 o 
  -3  -2  15        7.21        7.67      1.41 o 
  -2  -2  15        1.41        2.30      0.84 o 
  -1  -2  15       10.90       11.39      1.93 o 
                                                 
